# Supplementary material for: Multi-trait random regression models increase genomic prediction accuracy for a temporal physiological trait derived from high-throughput phenotyping
Source: PLoS One. 2020 Feb 3;15(2):e0228118. doi: 10.1371/journal.pone.0228118 (PMC6996807; doi:10.1371/journal.pone.0228118)
Supplement: S1 File — (TXT) [file pone.0228118.s001.txt]

id	Exp	DayOfImaging	Rep	Smarthouse	WR	PSA	WU
NSFTV_1	E1	1	1	NW	Control	18780	40
NSFTV_1	E3	1	1	NE	Control	17082	26
NSFTV_1	E2	1	1	NE	Control	12630	24
NSFTV_1	E1	19	1	NW	Control	320600	78
NSFTV_1	E1	11	1	NW	Control	130759	47
NSFTV_1	E3	11	1	NE	Control	98781	51
NSFTV_1	E2	11	1	NE	Control	61164	32
NSFTV_1	E3	18	1	NE	Control	287868	87
NSFTV_1	E3	7	1	NE	Control	51258	39
NSFTV_1	E2	20	1	NE	Control	228066	65
NSFTV_1	E1	20	1	NW	Control	341318	58
NSFTV_1	E3	20	1	NE	Control	385868	104
NSFTV_1	E2	6	1	NE	Control	37134	30
NSFTV_1	E2	9	1	NE	Control	54172	26
NSFTV_1	E3	9	1	NE	Control	58290	48
NSFTV_1	E2	19	1	NE	Control	195603	57
NSFTV_1	E1	15	1	NW	Control	210095	70
NSFTV_1	E3	19	1	NE	Control	339443	92
NSFTV_1	E1	18	1	NW	Control	282012	74
NSFTV_1	E2	18	1	NE	Control	171412	74
NSFTV_1	E2	14	1	NE	Control	91486	44
NSFTV_1	E3	14	1	NE	Control	179758	62
NSFTV_1	E1	17	1	NW	Control	248783	77
NSFTV_1	E3	17	1	NE	Control	255183	78
NSFTV_1	E2	17	1	NE	Control	155068	61
NSFTV_1	E3	13	1	NE	Control	146578	60
NSFTV_1	E1	16	1	NW	Control	226622	57
NSFTV_1	E2	16	1	NE	Control	118675	53
NSFTV_1	E3	16	1	NE	Control	237880	67
NSFTV_1	E2	12	1	NE	Control	67464	28
NSFTV_1	E2	15	1	NE	Control	103030	51
NSFTV_1	E3	15	1	NE	Control	214483	66
NSFTV_1	E1	4	1	NW	Control	35704	31
NSFTV_1	E1	13	1	NW	Control	169434	67
NSFTV_1	E2	7	1	NE	Control	42896	30
NSFTV_1	E1	14	1	NW	Control	191580	66
NSFTV_1	E3	3	1	NE	Control	23461	33
NSFTV_1	E3	12	1	NE	Control	121534	55
NSFTV_1	E2	10	1	NE	Control	66487	37
NSFTV_1	E2	13	1	NE	Control	78598	42
NSFTV_1	E1	12	1	NW	Control	140062	57
NSFTV_1	E1	8	1	NW	Control	84600	55
NSFTV_1	E1	9	1	NW	Control	104159	48
NSFTV_1	E2	8	1	NE	Control	46303	26
NSFTV_1	E3	8	1	NE	Control	50342	44
NSFTV_1	E1	10	1	NW	Control	121837	43
NSFTV_1	E3	10	1	NE	Control	77279	56
NSFTV_1	E2	4	1	NE	Control	23514	23
NSFTV_1	E1	2	1	NW	Control	25434	32
NSFTV_1	E1	6	1	NW	Control	59267	43
NSFTV_1	E3	5	1	NE	Control	38719	28
NSFTV_1	E3	6	1	NE	Control	41861	41
NSFTV_1	E2	5	1	NE	Control	30841	30
NSFTV_1	E3	4	1	NE	Control	30296	42
NSFTV_1	E1	5	1	NW	Control	50058	40
NSFTV_1	E1	3	1	NW	Control	29431	39
NSFTV_1	E1	7	1	NW	Control	68715	42
NSFTV_1	E3	2	1	NE	Control	19532	29
NSFTV_1	E2	2	1	NE	Control	17100	28
NSFTV_1	E2	3	1	NE	Control	17735	23
NSFTV_10	E2	11	1	NW	Control	43223	32
NSFTV_10	E1	1	1	NW	Control	11300	53
NSFTV_10	E1	18	1	NW	Control	279314	102
NSFTV_10	E1	4	1	NW	Control	23061	38
NSFTV_10	E3	11	1	NW	Control	61009	38
NSFTV_10	E1	10	1	NW	Control	94297	49
NSFTV_10	E1	12	1	NW	Control	110089	65
NSFTV_10	E3	8	1	NW	Control	38719	44
NSFTV_10	E2	1	1	NW	Control	9069	24
NSFTV_10	E2	12	1	NW	Control	50027	28
NSFTV_10	E1	5	1	NW	Control	29552	44
NSFTV_10	E1	7	1	NW	Control	45678	48
NSFTV_10	E2	15	1	NW	Control	67407	34
NSFTV_10	E1	19	1	NW	Control	302634	92
NSFTV_10	E3	19	1	NW	Control	269343	110
NSFTV_10	E3	1	1	NW	Control	9463	27
NSFTV_10	E1	14	1	NW	Control	148258	71
NSFTV_10	E1	20	1	NW	Control	340673	86
NSFTV_10	E1	17	1	NW	Control	227291	96
NSFTV_10	E3	20	1	NW	Control	314440	136
NSFTV_10	E2	20	1	NW	Control	125484	53
NSFTV_10	E1	2	1	NW	Control	14315	37
NSFTV_10	E2	2	1	NW	Control	9094	29
NSFTV_10	E3	2	1	NW	Control	11290	29
NSFTV_10	E1	9	1	NW	Control	75294	55
NSFTV_10	E3	12	1	NW	Control	80022	50
NSFTV_10	E1	16	1	NW	Control	205451	66
NSFTV_10	E2	5	1	NW	Control	16632	30
NSFTV_10	E2	19	1	NW	Control	111379	33
NSFTV_10	E2	8	1	NW	Control	27253	24
NSFTV_10	E1	11	1	NW	Control	105727	55
NSFTV_10	E2	18	1	NW	Control	104462	57
NSFTV_10	E2	7	1	NW	Control	22779	31
NSFTV_10	E3	7	1	NW	Control	27533	33
NSFTV_10	E3	10	1	NW	Control	55300	55
NSFTV_10	E2	10	1	NW	Control	38755	29
NSFTV_10	E3	6	1	NW	Control	21791	30
NSFTV_10	E2	16	1	NW	Control	77895	39
NSFTV_10	E3	9	1	NW	Control	47043	42
NSFTV_10	E3	18	1	NW	Control	231377	105
NSFTV_10	E2	9	1	NW	Control	32219	32
NSFTV_10	E3	15	1	NW	Control	133497	58
NSFTV_10	E1	15	1	NW	Control	175932	89
NSFTV_10	E3	17	1	NW	Control	189449	96
NSFTV_10	E2	4	1	NW	Control	12970	25
NSFTV_10	E3	14	1	NW	Control	112162	55
NSFTV_10	E2	14	1	NW	Control	61796	42
NSFTV_10	E3	16	1	NW	Control	159387	72
NSFTV_10	E2	17	1	NW	Control	90301	46
NSFTV_10	E2	13	1	NW	Control	55329	32
NSFTV_10	E3	13	1	NW	Control	93413	50
NSFTV_10	E1	8	1	NW	Control	59699	56
NSFTV_10	E3	4	1	NW	Control	14943	24
NSFTV_10	E3	5	1	NW	Control	17950	29
NSFTV_10	E1	6	1	NW	Control	38808	49
NSFTV_10	E2	3	1	NW	Control	10517	21
NSFTV_10	E1	3	1	NW	Control	20166	43
NSFTV_10	E1	13	1	NW	Control	130144	72
NSFTV_10	E2	6	1	NW	Control	18312	29
NSFTV_10	E3	3	1	NW	Control	12204	34
NSFTV_101	E1	12	1	NE	Control	136531	41
NSFTV_101	E1	1	1	NE	Control	12706	38
NSFTV_101	E1	11	1	NE	Control	110742	37
NSFTV_101	E2	11	1	NE	Control	59140	22
NSFTV_101	E3	1	1	NE	Control	12076	18
NSFTV_101	E3	11	1	NE	Control	85870	40
NSFTV_101	E2	1	2	NW	Control	10544	26
NSFTV_101	E2	2	2	NW	Control	13011	32
NSFTV_101	E2	1	1	NE	Control	11241	23
NSFTV_101	E2	2	1	NE	Control	12728	26
NSFTV_101	E2	8	2	NW	Control	36447	23
NSFTV_101	E3	12	1	NE	Control	105211	40
NSFTV_101	E1	18	1	NE	Control	345898	83
NSFTV_101	E2	12	2	NW	Control	59125	23
NSFTV_101	E1	7	1	NE	Control	49372	32
NSFTV_101	E2	12	1	NE	Control	67868	24
NSFTV_101	E3	10	1	NE	Control	70400	44
NSFTV_101	E3	13	1	NE	Control	120290	45
NSFTV_101	E3	20	1	NE	Control	388144	87
NSFTV_101	E1	2	1	NE	Control	15773	25
NSFTV_101	E2	9	2	NW	Control	40122	26
NSFTV_101	E2	13	1	NE	Control	78165	31
NSFTV_101	E2	19	2	NW	Control	150901	39
NSFTV_101	E1	15	1	NE	Control	209979	56
NSFTV_101	E1	8	1	NE	Control	62624	34
NSFTV_101	E2	4	2	NW	Control	18728	24
NSFTV_101	E2	18	1	NE	Control	169625	54
NSFTV_101	E3	14	1	NE	Control	143793	45
NSFTV_101	E2	20	2	NW	Control	176359	58
NSFTV_101	E1	17	1	NE	Control	293052	72
NSFTV_101	E2	20	1	NE	Control	201827	51
NSFTV_101	E1	6	1	NE	Control	38947	31
NSFTV_101	E3	2	1	NE	Control	14386	22
NSFTV_101	E3	16	1	NE	Control	205827	50
NSFTV_101	E2	5	2	NW	Control	19897	31
NSFTV_101	E3	5	1	NE	Control	27856	21
NSFTV_101	E3	9	1	NE	Control	56133	39
NSFTV_101	E3	15	1	NE	Control	176446	51
NSFTV_101	E2	19	1	NE	Control	186913	45
NSFTV_101	E3	19	1	NE	Control	331291	80
NSFTV_101	E1	19	1	NE	Control	373088	70
NSFTV_101	E2	11	2	NW	Control	51313	28
NSFTV_101	E2	3	2	NW	Control	15445	23
NSFTV_101	E3	3	1	NE	Control	17818	26
NSFTV_101	E1	3	1	NE	Control	20259	27
NSFTV_101	E2	3	1	NE	Control	16629	22
NSFTV_101	E1	13	1	NE	Control	157664	53
NSFTV_101	E2	13	2	NW	Control	70352	33
NSFTV_101	E2	6	2	NW	Control	23987	29
NSFTV_101	E1	16	1	NE	Control	239953	42
NSFTV_101	E2	9	1	NE	Control	48483	22
NSFTV_101	E2	16	1	NE	Control	115958	35
NSFTV_101	E2	5	1	NE	Control	24021	25
NSFTV_101	E2	15	1	NE	Control	96090	38
NSFTV_101	E2	8	1	NE	Control	41515	21
NSFTV_101	E3	18	1	NE	Control	294322	75
NSFTV_101	E2	18	2	NW	Control	137760	65
NSFTV_101	E2	7	2	NW	Control	29189	31
NSFTV_101	E1	10	1	NE	Control	87990	31
NSFTV_101	E2	10	2	NW	Control	43235	31
NSFTV_101	E1	20	1	NE	Control	417017	81
NSFTV_101	E2	10	1	NE	Control	51315	28
NSFTV_101	E2	14	2	NW	Control	78334	39
NSFTV_101	E2	16	2	NW	Control	92672	41
NSFTV_101	E1	4	1	NE	Control	25198	29
NSFTV_101	E1	9	1	NE	Control	70967	39
NSFTV_101	E3	6	1	NE	Control	32123	32
NSFTV_101	E2	15	2	NW	Control	81387	40
NSFTV_101	E3	17	1	NE	Control	246130	64
NSFTV_101	E1	14	1	NE	Control	172920	56
NSFTV_101	E1	5	1	NE	Control	30772	28
NSFTV_101	E2	17	2	NW	Control	110895	48
NSFTV_101	E2	6	1	NE	Control	27843	25
NSFTV_101	E2	17	1	NE	Control	137581	43
NSFTV_101	E3	7	1	NE	Control	39213	28
NSFTV_101	E3	8	1	NE	Control	48418	32
NSFTV_101	E3	4	1	NE	Control	23259	34
NSFTV_101	E2	14	1	NE	Control	89499	30
NSFTV_101	E2	7	1	NE	Control	33170	27
NSFTV_101	E2	4	1	NE	Control	20498	23
NSFTV_102	E1	1	1	NE	Control	14614	36
NSFTV_102	E2	12	1	NE	Control	106030	32
NSFTV_102	E1	2	1	NE	Control	18471	18
NSFTV_102	E1	11	1	NE	Control	123363	34
NSFTV_102	E2	13	1	NE	Control	119780	46
NSFTV_102	E3	1	1	NE	Control	13006	20
NSFTV_102	E2	3	1	NE	Control	21271	23
NSFTV_102	E2	2	1	NE	Control	16388	28
NSFTV_102	E2	1	1	NE	Control	14642	24
NSFTV_102	E3	2	1	NE	Control	15108	24
NSFTV_102	E1	13	1	NE	Control	169192	61
NSFTV_102	E3	12	1	NE	Control	113318	42
NSFTV_102	E3	3	1	NE	Control	16601	27
NSFTV_102	E2	5	1	NE	Control	30502	29
NSFTV_102	E2	19	1	NE	Control	268323	69
NSFTV_102	E2	8	1	NE	Control	53650	27
NSFTV_102	E2	9	1	NE	Control	63240	28
NSFTV_102	E2	18	1	NE	Control	246778	80
NSFTV_102	E2	14	1	NE	Control	139815	43
NSFTV_102	E2	7	1	NE	Control	44977	31
NSFTV_102	E2	20	1	NE	Control	298838	79
NSFTV_102	E1	10	1	NE	Control	106409	32
NSFTV_102	E3	13	1	NE	Control	134064	47
NSFTV_102	E3	20	1	NE	Control	384914	96
NSFTV_102	E1	12	1	NE	Control	144559	42
NSFTV_102	E2	16	1	NE	Control	176971	53
NSFTV_102	E2	10	1	NE	Control	77559	38
NSFTV_102	E1	6	1	NE	Control	43821	24
NSFTV_102	E2	15	1	NE	Control	154046	54
NSFTV_102	E3	11	1	NE	Control	97190	42
NSFTV_102	E2	4	1	NE	Control	25244	23
NSFTV_102	E3	4	1	NE	Control	21397	36
NSFTV_102	E1	4	1	NE	Control	29482	23
NSFTV_102	E1	3	1	NE	Control	24373	21
NSFTV_102	E1	17	1	NE	Control	314330	79
NSFTV_102	E1	20	1	NE	Control	487496	92
NSFTV_102	E2	6	1	NE	Control	35420	31
NSFTV_102	E1	7	1	NE	Control	55081	26
NSFTV_102	E3	10	1	NE	Control	81840	49
NSFTV_102	E3	17	1	NE	Control	246548	73
NSFTV_102	E1	19	1	NE	Control	420089	77
NSFTV_102	E3	6	1	NE	Control	33414	36
NSFTV_102	E3	9	1	NE	Control	66937	40
NSFTV_102	E1	9	1	NE	Control	87094	35
NSFTV_102	E1	14	1	NE	Control	199820	55
NSFTV_102	E3	19	1	NE	Control	339430	84
NSFTV_102	E1	8	1	NE	Control	69871	32
NSFTV_102	E2	11	1	NE	Control	91598	34
NSFTV_102	E1	16	1	NE	Control	268805	43
NSFTV_102	E3	14	1	NE	Control	156218	50
NSFTV_102	E1	15	1	NE	Control	245957	63
NSFTV_102	E2	17	1	NE	Control	203294	66
NSFTV_102	E1	18	1	NE	Control	376455	88
NSFTV_102	E1	5	1	NE	Control	34265	22
NSFTV_102	E3	7	1	NE	Control	43366	32
NSFTV_102	E3	16	1	NE	Control	213571	66
NSFTV_102	E3	8	1	NE	Control	57342	36
NSFTV_102	E3	18	1	NE	Control	292563	84
NSFTV_102	E3	5	1	NE	Control	25063	22
NSFTV_102	E3	15	1	NE	Control	184288	57
NSFTV_103	E1	1	1	NW	Control	9726	30
NSFTV_103	E2	13	1	NE	Control	72931	19
NSFTV_103	E3	2	1	NW	Control	10296	25
NSFTV_103	E1	3	1	NW	Control	17619	29
NSFTV_103	E3	1	1	NW	Control	8538	23
NSFTV_103	E2	1	1	NE	Control	9077	10
NSFTV_103	E1	13	1	NW	Control	98283	50
NSFTV_103	E3	20	1	NW	Control	276161	118
NSFTV_103	E1	2	1	NW	Control	13338	23
NSFTV_103	E1	12	1	NW	Control	86307	39
NSFTV_103	E2	2	1	NE	Control	10862	12
NSFTV_103	E2	12	1	NE	Control	62826	14
NSFTV_103	E3	13	1	NW	Control	83101	53
NSFTV_103	E1	4	1	NW	Control	20275	23
NSFTV_103	E1	11	1	NW	Control	75383	32
NSFTV_103	E2	11	1	NE	Control	54080	17
NSFTV_103	E3	11	1	NW	Control	58077	35
NSFTV_103	E3	3	1	NW	Control	12991	33
NSFTV_103	E2	14	1	NE	Control	76453	16
NSFTV_103	E2	20	1	NE	Control	165299	30
NSFTV_103	E2	10	1	NE	Control	43794	17
NSFTV_103	E3	10	1	NW	Control	49104	57
NSFTV_103	E1	20	1	NW	Control	246824	47
NSFTV_103	E3	12	1	NW	Control	66061	50
NSFTV_103	E1	9	1	NW	Control	51453	31
NSFTV_103	E3	4	1	NW	Control	14144	31
NSFTV_103	E1	15	1	NW	Control	137918	51
NSFTV_103	E2	15	1	NE	Control	83690	23
NSFTV_103	E2	4	1	NE	Control	14909	10
NSFTV_103	E2	3	1	NE	Control	12238	10
NSFTV_103	E1	14	1	NW	Control	114586	44
NSFTV_103	E3	14	1	NW	Control	105341	54
NSFTV_103	E2	7	1	NE	Control	24486	11
NSFTV_103	E1	17	1	NW	Control	173358	55
NSFTV_103	E2	17	1	NE	Control	114841	26
NSFTV_103	E2	6	1	NE	Control	20973	10
NSFTV_103	E1	10	1	NW	Control	60694	29
NSFTV_103	E1	16	1	NW	Control	157261	42
NSFTV_103	E3	5	1	NW	Control	15963	24
NSFTV_103	E3	19	1	NW	Control	246175	102
NSFTV_103	E3	8	1	NW	Control	32179	44
NSFTV_103	E1	8	1	NW	Control	45187	37
NSFTV_103	E3	18	1	NW	Control	208855	97
NSFTV_103	E1	18	1	NW	Control	194794	54
NSFTV_103	E3	7	1	NW	Control	25622	35
NSFTV_103	E1	5	1	NW	Control	22373	28
NSFTV_103	E2	18	1	NE	Control	123033	35
NSFTV_103	E3	6	1	NW	Control	19404	37
NSFTV_103	E1	7	1	NW	Control	38441	28
NSFTV_103	E2	8	1	NE	Control	32405	11
NSFTV_103	E3	17	1	NW	Control	169960	86
NSFTV_103	E1	19	1	NW	Control	232940	59
NSFTV_103	E2	5	1	NE	Control	18308	10
NSFTV_103	E1	6	1	NW	Control	27403	30
NSFTV_103	E3	9	1	NW	Control	39021	39
NSFTV_103	E2	16	1	NE	Control	100485	21
NSFTV_103	E3	15	1	NW	Control	124181	59
NSFTV_103	E2	19	1	NE	Control	144098	27
NSFTV_103	E2	9	1	NE	Control	39743	10
NSFTV_103	E3	16	1	NW	Control	138204	67
NSFTV_104	E1	3	1	NE	Control	20938	20
NSFTV_104	E2	3	1	NW	Control	18165	22
NSFTV_104	E1	11	1	NE	Control	146660	31
NSFTV_104	E3	2	1	NW	Control	16411	25
NSFTV_104	E3	13	1	NW	Control	125889	58
NSFTV_104	E3	1	1	NW	Control	15102	25
NSFTV_104	E2	2	1	NW	Control	17479	29
NSFTV_104	E1	2	1	NE	Control	15367	18
NSFTV_104	E1	12	1	NE	Control	167639	31
NSFTV_104	E1	1	1	NE	Control	12854	31
NSFTV_104	E2	4	1	NW	Control	20450	25
NSFTV_104	E2	1	1	NW	Control	14038	24
NSFTV_104	E3	3	1	NW	Control	18671	31
NSFTV_104	E2	11	1	NW	Control	59224	35
NSFTV_104	E3	14	1	NW	Control	153139	62
NSFTV_104	E1	4	1	NE	Control	27305	23
NSFTV_104	E2	14	1	NW	Control	72180	45
NSFTV_104	E1	13	1	NE	Control	192584	46
NSFTV_104	E2	20	1	NW	Control	153236	59
NSFTV_104	E3	18	1	NW	Control	299935	103
NSFTV_104	E2	12	1	NW	Control	63817	29
NSFTV_104	E1	5	1	NE	Control	33410	20
NSFTV_104	E3	12	1	NW	Control	117884	53
NSFTV_104	E3	4	1	NW	Control	23736	32
NSFTV_104	E1	19	1	NE	Control	501695	50
NSFTV_104	E2	15	1	NW	Control	89971	38
NSFTV_104	E1	18	1	NE	Control	428601	58
NSFTV_104	E1	14	1	NE	Control	237376	41
NSFTV_104	E2	18	1	NW	Control	132954	66
NSFTV_104	E1	20	1	NE	Control	565102	69
NSFTV_104	E1	10	1	NE	Control	117727	26
NSFTV_104	E1	17	1	NE	Control	373694	49
NSFTV_104	E2	13	1	NW	Control	69573	36
NSFTV_104	E2	5	1	NW	Control	24644	33
NSFTV_104	E1	16	1	NE	Control	334172	30
NSFTV_104	E3	16	1	NW	Control	232830	80
NSFTV_104	E3	9	1	NW	Control	58595	39
NSFTV_104	E1	15	1	NE	Control	294058	42
NSFTV_104	E3	15	1	NW	Control	191929	66
NSFTV_104	E3	8	1	NW	Control	50359	43
NSFTV_104	E3	11	1	NW	Control	88998	37
NSFTV_104	E2	19	1	NW	Control	139931	35
NSFTV_104	E3	7	1	NW	Control	39507	35
NSFTV_104	E2	7	1	NW	Control	38516	33
NSFTV_104	E1	9	1	NE	Control	86568	30
NSFTV_104	E2	10	1	NW	Control	48448	31
NSFTV_104	E3	20	1	NW	Control	411566	124
NSFTV_104	E3	10	1	NW	Control	71452	55
NSFTV_104	E2	9	1	NW	Control	41977	31
NSFTV_104	E1	8	1	NE	Control	70778	25
NSFTV_104	E3	19	1	NW	Control	345076	111
NSFTV_104	E2	8	1	NW	Control	41427	25
NSFTV_104	E2	6	1	NW	Control	31741	30
NSFTV_104	E1	6	1	NE	Control	43478	22
NSFTV_104	E3	17	1	NW	Control	256913	95
NSFTV_104	E3	6	1	NW	Control	29801	35
NSFTV_104	E2	16	1	NW	Control	112010	46
NSFTV_104	E2	17	1	NW	Control	123720	55
NSFTV_104	E3	5	1	NW	Control	25323	24
NSFTV_104	E1	7	1	NE	Control	57824	22
NSFTV_105	E2	12	2	NW	Control	111103	40
NSFTV_105	E2	2	1	NE	Control	22231	25
NSFTV_105	E2	3	2	NW	Control	30343	23
NSFTV_105	E2	2	2	NW	Control	25405	31
NSFTV_105	E2	1	2	NW	Control	18044	25
NSFTV_105	E1	4	1	NW	Control	42522	26
NSFTV_105	E2	13	2	NW	Control	132639	46
NSFTV_105	E3	11	1	NW	Control	153736	57
NSFTV_105	E2	3	1	NE	Control	30319	21
NSFTV_105	E1	3	1	NW	Control	28364	32
NSFTV_105	E3	5	1	NW	Control	42777	37
NSFTV_105	E1	2	1	NW	Control	23609	25
NSFTV_105	E3	4	1	NW	Control	37990	34
NSFTV_105	E1	1	1	NW	Control	18252	27
NSFTV_105	E3	14	1	NW	Control	262885	89
NSFTV_105	E3	13	1	NW	Control	232375	77
NSFTV_105	E2	13	1	NE	Control	132805	44
NSFTV_105	E1	13	1	NW	Control	255481	79
NSFTV_105	E2	4	2	NW	Control	36163	27
NSFTV_105	E3	12	1	NW	Control	191456	77
NSFTV_105	E2	4	1	NE	Control	33892	23
NSFTV_105	E2	12	1	NE	Control	126866	31
NSFTV_105	E2	15	1	NE	Control	181078	52
NSFTV_105	E2	11	2	NW	Control	102164	47
NSFTV_105	E3	3	1	NW	Control	29563	40
NSFTV_105	E3	1	1	NW	Control	17089	30
NSFTV_105	E3	2	1	NW	Control	21219	34
NSFTV_105	E2	1	1	NE	Control	18349	23
NSFTV_105	E2	6	1	NE	Control	52102	30
NSFTV_105	E2	20	1	NE	Control	298368	70
NSFTV_105	E3	20	1	NW	Control	738777	242
NSFTV_105	E2	5	1	NE	Control	41714	28
NSFTV_105	E1	5	1	NW	Control	53251	36
NSFTV_105	E1	12	1	NW	Control	210068	67
NSFTV_105	E1	16	1	NW	Control	390024	75
NSFTV_105	E2	19	1	NE	Control	274921	60
NSFTV_105	E1	15	1	NW	Control	334421	81
NSFTV_105	E2	15	2	NW	Control	193193	55
NSFTV_105	E2	14	2	NW	Control	163313	66
NSFTV_105	E2	11	1	NE	Control	118065	33
NSFTV_105	E1	14	1	NW	Control	292056	79
NSFTV_105	E3	10	1	NW	Control	130892	82
NSFTV_105	E2	17	2	NW	Control	238476	84
NSFTV_105	E2	6	2	NW	Control	54436	33
NSFTV_105	E2	5	2	NW	Control	41931	36
NSFTV_105	E2	9	2	NW	Control	66125	37
NSFTV_105	E3	15	1	NW	Control	324461	101
NSFTV_105	E2	19	2	NW	Control	300212	56
NSFTV_105	E1	9	1	NW	Control	123792	48
NSFTV_105	E1	19	1	NW	Control	580083	102
NSFTV_105	E2	18	2	NW	Control	273075	110
NSFTV_105	E1	11	1	NW	Control	174664	51
NSFTV_105	E3	18	1	NW	Control	537387	184
NSFTV_105	E2	14	1	NE	Control	150776	40
NSFTV_105	E3	17	1	NW	Control	453715	167
NSFTV_105	E1	7	1	NW	Control	80586	39
NSFTV_105	E2	10	2	NW	Control	88117	39
NSFTV_105	E1	10	1	NW	Control	135805	47
NSFTV_105	E3	6	1	NW	Control	54101	41
NSFTV_105	E2	16	1	NE	Control	220014	53
NSFTV_105	E2	16	2	NW	Control	220244	70
NSFTV_105	E2	10	1	NE	Control	93163	36
NSFTV_105	E2	8	1	NE	Control	66715	25
NSFTV_105	E2	8	2	NW	Control	49247	28
NSFTV_105	E1	8	1	NW	Control	106464	54
NSFTV_105	E2	18	1	NE	Control	244335	79
NSFTV_105	E2	20	2	NW	Control	350416	97
NSFTV_105	E2	7	1	NE	Control	58307	30
NSFTV_105	E3	8	1	NW	Control	80364	62
NSFTV_105	E3	7	1	NW	Control	67055	45
NSFTV_105	E2	17	1	NE	Control	235240	65
NSFTV_105	E1	20	1	NW	Control	667504	77
NSFTV_105	E3	16	1	NW	Control	386701	124
NSFTV_105	E2	9	1	NE	Control	75741	25
NSFTV_105	E3	9	1	NW	Control	100743	59
NSFTV_105	E2	7	2	NW	Control	46093	35
NSFTV_105	E3	19	1	NW	Control	625952	198
NSFTV_105	E1	17	1	NW	Control	468785	103
NSFTV_105	E1	18	1	NW	Control	535557	92
NSFTV_105	E1	6	1	NW	Control	63923	39
NSFTV_106	E1	4	1	NW	Control	49719	29
NSFTV_106	E1	1	1	NW	Control	23376	32
NSFTV_106	E2	12	1	NW	Control	185691	45
NSFTV_106	E2	13	1	NW	Control	218744	46
NSFTV_106	E1	13	1	NW	Control	321229	97
NSFTV_106	E3	14	1	NE	Control	228741	82
NSFTV_106	E3	1	1	NE	Control	18358	26
NSFTV_106	E3	13	1	NE	Control	207796	78
NSFTV_106	E2	5	1	NW	Control	56897	27
NSFTV_106	E3	4	1	NE	Control	36731	45
NSFTV_106	E2	4	1	NW	Control	48572	21
NSFTV_106	E3	3	1	NE	Control	27310	34
NSFTV_106	E1	16	1	NW	Control	501071	92
NSFTV_106	E3	2	1	NE	Control	23831	31
NSFTV_106	E1	2	1	NW	Control	31790	29
NSFTV_106	E2	2	1	NW	Control	28153	19
NSFTV_106	E2	1	1	NW	Control	26874	18
NSFTV_106	E1	14	1	NW	Control	373825	95
NSFTV_106	E3	20	1	NE	Control	601918	182
NSFTV_106	E1	7	1	NW	Control	103271	46
NSFTV_106	E3	5	1	NE	Control	44876	27
NSFTV_106	E2	6	1	NW	Control	71934	28
NSFTV_106	E1	17	1	NW	Control	584393	132
NSFTV_106	E1	5	1	NW	Control	64740	42
NSFTV_106	E2	15	1	NW	Control	301856	51
NSFTV_106	E1	12	1	NW	Control	276492	87
NSFTV_106	E1	3	1	NW	Control	40383	38
NSFTV_106	E2	3	1	NW	Control	34746	18
NSFTV_106	E1	15	1	NW	Control	446062	103
NSFTV_106	E2	14	1	NW	Control	268545	69
NSFTV_106	E1	11	1	NW	Control	227072	66
NSFTV_106	E3	11	1	NE	Control	142167	66
NSFTV_106	E2	18	1	NW	Control	473217	104
NSFTV_106	E1	6	1	NW	Control	79680	47
NSFTV_106	E1	10	1	NW	Control	191459	57
NSFTV_106	E1	20	1	NW	Control	835892	105
NSFTV_106	E2	20	1	NW	Control	581059	96
NSFTV_106	E2	16	1	NW	Control	340810	71
NSFTV_106	E3	16	1	NE	Control	333739	101
NSFTV_106	E3	12	1	NE	Control	172342	71
NSFTV_106	E3	9	1	NE	Control	101561	56
NSFTV_106	E3	15	1	NE	Control	279416	96
NSFTV_106	E2	11	1	NW	Control	167942	49
NSFTV_106	E3	7	1	NE	Control	66020	43
NSFTV_106	E2	7	1	NW	Control	89376	29
NSFTV_106	E1	8	1	NW	Control	125808	66
NSFTV_106	E3	6	1	NE	Control	54043	47
NSFTV_106	E3	17	1	NE	Control	392034	125
NSFTV_106	E2	17	1	NW	Control	406440	87
NSFTV_106	E2	10	1	NW	Control	151187	37
NSFTV_106	E3	10	1	NE	Control	124955	72
NSFTV_106	E2	9	1	NW	Control	119599	38
NSFTV_106	E2	8	1	NW	Control	105166	23
NSFTV_106	E3	18	1	NE	Control	469531	151
NSFTV_106	E2	19	1	NW	Control	530784	69
NSFTV_106	E3	8	1	NE	Control	83554	51
NSFTV_106	E1	19	1	NW	Control	737777	135
NSFTV_106	E1	9	1	NW	Control	158579	57
NSFTV_106	E1	18	1	NW	Control	657481	123
NSFTV_106	E3	19	1	NE	Control	541565	163
NSFTV_107	E2	1	2	NW	Control	17399	23
NSFTV_107	E2	4	2	NW	Control	31934	25
NSFTV_107	E3	12	1	NW	Control	140607	66
NSFTV_107	E2	14	2	NW	Control	113730	61
NSFTV_107	E1	1	1	NW	Control	20734	52
NSFTV_107	E2	1	1	NE	Control	13168	25
NSFTV_107	E3	4	1	NW	Control	26669	29
NSFTV_107	E1	13	1	NW	Control	217140	91
NSFTV_107	E2	14	1	NE	Control	77719	36
NSFTV_107	E2	5	1	NE	Control	27410	29
NSFTV_107	E3	2	1	NW	Control	16676	30
NSFTV_107	E3	1	1	NW	Control	15062	27
NSFTV_107	E1	3	1	NW	Control	31049	46
NSFTV_107	E1	14	1	NW	Control	249607	92
NSFTV_107	E2	15	1	NE	Control	88770	39
NSFTV_107	E3	14	1	NW	Control	170257	72
NSFTV_107	E1	6	1	NW	Control	68719	52
NSFTV_107	E2	5	2	NW	Control	41696	31
NSFTV_107	E2	20	1	NE	Control	165429	47
NSFTV_107	E3	13	1	NW	Control	152024	73
NSFTV_107	E2	13	2	NW	Control	113932	37
NSFTV_107	E2	3	2	NW	Control	23952	20
NSFTV_107	E2	2	2	NW	Control	21224	26
NSFTV_107	E3	3	1	NW	Control	20911	35
NSFTV_107	E2	3	1	NE	Control	21353	25
NSFTV_107	E2	2	1	NE	Control	17244	28
NSFTV_107	E2	15	2	NW	Control	129516	43
NSFTV_107	E2	11	2	NW	Control	84670	40
NSFTV_107	E2	6	2	NW	Control	47329	31
NSFTV_107	E3	7	1	NW	Control	48235	38
NSFTV_107	E2	20	2	NW	Control	245409	73
NSFTV_107	E3	6	1	NW	Control	36301	36
NSFTV_107	E1	5	1	NW	Control	50833	48
NSFTV_107	E3	5	1	NW	Control	31193	22
NSFTV_107	E2	4	1	NE	Control	23602	24
NSFTV_107	E1	15	1	NW	Control	273202	115
NSFTV_107	E2	16	2	NW	Control	126947	59
NSFTV_107	E3	11	1	NW	Control	107996	47
NSFTV_107	E1	2	1	NW	Control	23594	38
NSFTV_107	E2	7	2	NW	Control	54471	29
NSFTV_107	E2	7	1	NE	Control	38400	30
NSFTV_107	E1	7	1	NW	Control	79152	54
NSFTV_107	E1	11	1	NW	Control	155772	63
NSFTV_107	E2	17	2	NW	Control	144608	64
NSFTV_107	E2	18	1	NE	Control	138670	54
NSFTV_107	E2	6	1	NE	Control	32324	29
NSFTV_107	E3	17	1	NW	Control	282812	123
NSFTV_107	E3	16	1	NW	Control	243772	94
NSFTV_107	E1	4	1	NW	Control	36650	39
NSFTV_107	E1	12	1	NW	Control	169203	78
NSFTV_107	E2	16	1	NE	Control	111091	41
NSFTV_107	E3	15	1	NW	Control	201995	81
NSFTV_107	E1	8	1	NW	Control	97265	67
NSFTV_107	E2	8	2	NW	Control	58558	19
NSFTV_107	E3	8	1	NW	Control	64975	50
NSFTV_107	E1	18	1	NW	Control	393162	133
NSFTV_107	E2	11	1	NE	Control	59976	29
NSFTV_107	E2	13	1	NE	Control	73514	36
NSFTV_107	E2	10	2	NW	Control	79275	33
NSFTV_107	E3	10	1	NW	Control	89296	69
NSFTV_107	E1	20	1	NW	Control	439163	122
NSFTV_107	E2	19	2	NW	Control	213355	48
NSFTV_107	E1	16	1	NW	Control	305613	82
NSFTV_107	E2	12	2	NW	Control	98300	38
NSFTV_107	E2	12	1	NE	Control	65199	25
NSFTV_107	E3	18	1	NW	Control	337539	140
NSFTV_107	E1	19	1	NW	Control	390813	130
NSFTV_107	E2	19	1	NE	Control	150484	28
NSFTV_107	E2	18	2	NW	Control	184956	77
NSFTV_107	E2	8	1	NE	Control	42504	-23
NSFTV_107	E2	17	1	NE	Control	123525	46
NSFTV_107	E2	9	1	NE	Control	47409	27
NSFTV_107	E1	17	1	NW	Control	340357	131
NSFTV_107	E2	9	2	NW	Control	68919	35
NSFTV_107	E3	9	1	NW	Control	78258	43
NSFTV_107	E2	10	1	NE	Control	58250	34
NSFTV_107	E3	19	1	NW	Control	380506	149
NSFTV_107	E1	10	1	NW	Control	140302	58
NSFTV_107	E1	9	1	NW	Control	118523	60
NSFTV_107	E3	20	1	NW	Control	448239	186
NSFTV_108	E2	1	2	NE	Control	10245	26
NSFTV_108	E2	14	1	NE	Control	56343	26
NSFTV_108	E2	1	1	NE	Control	10876	19
NSFTV_108	E3	1	1	NW	Control	12368	25
NSFTV_108	E3	14	1	NW	Control	134336	53
NSFTV_108	E3	18	1	NW	Control	254408	103
NSFTV_108	E2	6	1	NE	Control	23493	21
NSFTV_108	E3	15	1	NW	Control	158888	60
NSFTV_108	E2	15	1	NE	Control	64965	30
NSFTV_108	E3	4	1	NW	Control	22554	26
NSFTV_108	E2	4	1	NE	Control	17777	18
NSFTV_108	E2	12	1	NE	Control	45833	19
NSFTV_108	E2	2	1	NE	Control	12119	23
NSFTV_108	E2	3	1	NE	Control	14050	17
NSFTV_108	E3	2	1	NW	Control	15102	27
NSFTV_108	E2	2	2	NE	Control	12071	30
NSFTV_108	E3	11	1	NW	Control	86167	37
NSFTV_108	E2	7	1	NE	Control	27014	22
NSFTV_108	E2	8	2	NE	Control	32926	25
NSFTV_108	E2	11	2	NE	Control	47597	28
NSFTV_108	E2	5	1	NE	Control	21515	21
NSFTV_108	E2	14	2	NE	Control	65667	36
NSFTV_108	E2	5	2	NE	Control	20761	26
NSFTV_108	E2	13	1	NE	Control	51609	28
NSFTV_108	E2	4	2	NE	Control	16027	23
NSFTV_108	E3	3	1	NW	Control	18190	36
NSFTV_108	E2	3	2	NE	Control	12548	24
NSFTV_108	E2	15	2	NE	Control	70480	40
NSFTV_108	E2	16	2	NE	Control	79930	40
NSFTV_108	E3	12	1	NW	Control	103192	51
NSFTV_108	E3	7	1	NW	Control	37418	33
NSFTV_108	E2	17	2	NE	Control	94988	45
NSFTV_108	E2	7	2	NE	Control	28108	29
NSFTV_108	E2	18	2	NE	Control	115040	51
NSFTV_108	E3	6	1	NW	Control	30732	29
NSFTV_108	E3	16	1	NW	Control	184882	71
NSFTV_108	E3	5	1	NW	Control	24057	23
NSFTV_108	E2	13	2	NE	Control	56175	35
NSFTV_108	E3	13	1	NW	Control	117251	52
NSFTV_108	E3	19	1	NW	Control	298032	109
NSFTV_108	E2	16	1	NE	Control	65244	28
NSFTV_108	E2	12	2	NE	Control	53173	24
NSFTV_108	E3	8	1	NW	Control	44434	42
NSFTV_108	E2	6	2	NE	Control	23687	28
NSFTV_108	E2	18	1	NE	Control	97650	43
NSFTV_108	E2	19	2	NE	Control	119834	41
NSFTV_108	E3	17	1	NW	Control	203879	89
NSFTV_108	E3	10	1	NW	Control	65893	54
NSFTV_108	E2	20	2	NE	Control	142402	44
NSFTV_108	E3	20	1	NW	Control	356197	135
NSFTV_108	E2	9	1	NE	Control	38449	18
NSFTV_108	E2	8	1	NE	Control	32629	18
NSFTV_108	E3	9	1	NW	Control	52801	38
NSFTV_108	E2	9	2	NE	Control	37015	27
NSFTV_108	E2	19	1	NE	Control	107230	30
NSFTV_108	E2	17	1	NE	Control	77015	32
NSFTV_108	E2	11	1	NE	Control	42743	23
NSFTV_108	E2	20	1	NE	Control	116611	33
NSFTV_108	E2	10	2	NE	Control	42346	32
NSFTV_108	E2	10	1	NE	Control	37284	26
NSFTV_109	E2	2	1	NE	Control	17040	25
NSFTV_109	E3	2	1	NW	Control	11630	29
NSFTV_109	E1	14	1	NE	Control	183524	43
NSFTV_109	E3	1	1	NW	Control	10045	24
NSFTV_109	E1	5	1	NE	Control	28846	15
NSFTV_109	E1	13	1	NE	Control	166359	48
NSFTV_109	E3	6	1	NW	Control	32646	45
NSFTV_109	E1	1	1	NE	Control	11722	28
NSFTV_109	E3	16	1	NW	Control	190504	87
NSFTV_109	E1	3	1	NE	Control	19220	14
NSFTV_109	E1	12	1	NE	Control	132113	32
NSFTV_109	E1	15	1	NE	Control	227870	50
NSFTV_109	E2	13	1	NE	Control	124324	41
NSFTV_109	E1	16	1	NE	Control	258678	42
NSFTV_109	E2	1	1	NE	Control	14693	20
NSFTV_109	E1	2	1	NE	Control	16255	14
NSFTV_109	E2	15	1	NE	Control	152687	53
NSFTV_109	E3	5	1	NW	Control	25697	27
NSFTV_109	E2	17	1	NE	Control	194719	63
NSFTV_109	E2	7	1	NE	Control	47696	28
NSFTV_109	E2	3	1	NE	Control	21344	22
NSFTV_109	E2	4	1	NE	Control	25599	22
NSFTV_109	E3	12	1	NW	Control	87775	62
NSFTV_109	E3	17	1	NW	Control	233818	108
NSFTV_109	E3	15	1	NW	Control	172416	78
NSFTV_109	E3	8	1	NW	Control	47879	50
NSFTV_109	E2	16	1	NE	Control	176335	53
NSFTV_109	E1	11	1	NE	Control	111432	25
NSFTV_109	E1	7	1	NE	Control	45643	17
NSFTV_109	E2	18	1	NE	Control	230635	76
NSFTV_109	E1	6	1	NE	Control	37370	15
NSFTV_109	E2	6	1	NE	Control	41019	27
NSFTV_109	E2	14	1	NE	Control	139914	42
NSFTV_109	E3	4	1	NW	Control	20416	42
NSFTV_109	E3	14	1	NW	Control	136849	71
NSFTV_109	E1	17	1	NE	Control	302590	64
NSFTV_109	E1	9	1	NE	Control	74574	24
NSFTV_109	E3	3	1	NW	Control	15710	32
NSFTV_109	E1	8	1	NE	Control	60034	22
NSFTV_109	E3	7	1	NW	Control	38463	42
NSFTV_109	E2	8	1	NE	Control	56733	25
NSFTV_109	E1	4	1	NE	Control	22638	14
NSFTV_109	E2	12	1	NE	Control	105419	29
NSFTV_109	E2	19	1	NE	Control	271725	68
NSFTV_109	E1	19	1	NE	Control	377366	70
NSFTV_109	E2	10	1	NE	Control	81383	36
NSFTV_109	E2	5	1	NE	Control	34479	26
NSFTV_109	E3	20	1	NW	Control	389942	163
NSFTV_109	E3	10	1	NW	Control	79756	69
NSFTV_109	E2	20	1	NE	Control	292031	74
NSFTV_109	E3	13	1	NW	Control	110419	67
NSFTV_109	E2	9	1	NE	Control	70727	26
NSFTV_109	E3	19	1	NW	Control	327902	137
NSFTV_109	E2	11	1	NE	Control	90995	31
NSFTV_109	E3	11	1	NW	Control	78339	48
NSFTV_109	E1	18	1	NE	Control	362496	69
NSFTV_109	E3	18	1	NW	Control	290076	126
NSFTV_109	E3	9	1	NW	Control	60435	46
NSFTV_109	E1	20	1	NE	Control	440173	79
NSFTV_109	E1	10	1	NE	Control	89822	25
NSFTV_11	E3	2	1	NE	Control	18299	29
NSFTV_11	E3	1	1	NE	Control	15734	27
NSFTV_11	E3	6	1	NE	Control	44687	44
NSFTV_11	E2	4	1	NW	Control	37265	33
NSFTV_11	E3	3	1	NE	Control	23374	34
NSFTV_11	E2	1	1	NW	Control	21942	30
NSFTV_11	E3	14	1	NE	Control	198800	76
NSFTV_11	E2	3	1	NW	Control	33415	29
NSFTV_11	E2	2	1	NW	Control	28392	38
NSFTV_11	E3	15	1	NE	Control	236491	84
NSFTV_11	E1	2	1	NE	Control	23831	24
NSFTV_11	E1	16	1	NE	Control	355156	65
NSFTV_11	E1	19	1	NE	Control	569906	109
NSFTV_11	E1	1	1	NE	Control	18274	37
NSFTV_11	E1	15	1	NE	Control	310472	77
NSFTV_11	E3	4	1	NE	Control	29921	41
NSFTV_11	E2	5	1	NW	Control	48076	45
NSFTV_11	E1	4	1	NE	Control	38657	30
NSFTV_11	E1	14	1	NE	Control	270897	80
NSFTV_11	E1	3	1	NE	Control	27730	27
NSFTV_11	E3	13	1	NE	Control	171117	75
NSFTV_11	E3	16	1	NE	Control	277370	84
NSFTV_11	E2	17	1	NW	Control	279941	109
NSFTV_11	E2	12	1	NW	Control	160316	52
NSFTV_11	E2	7	1	NW	Control	72855	46
NSFTV_11	E3	19	1	NE	Control	424559	134
NSFTV_11	E2	16	1	NW	Control	247898	87
NSFTV_11	E1	5	1	NE	Control	49352	30
NSFTV_11	E3	18	1	NE	Control	369142	137
NSFTV_11	E2	10	1	NW	Control	118215	53
NSFTV_11	E2	18	1	NW	Control	321465	137
NSFTV_11	E2	14	1	NW	Control	199544	90
NSFTV_11	E1	13	1	NE	Control	232606	71
NSFTV_11	E3	9	1	NE	Control	84964	59
NSFTV_11	E3	17	1	NE	Control	317605	106
NSFTV_11	E1	8	1	NE	Control	97097	40
NSFTV_11	E3	7	1	NE	Control	58442	43
NSFTV_11	E1	7	1	NE	Control	75957	34
NSFTV_11	E1	12	1	NE	Control	200412	55
NSFTV_11	E3	5	1	NE	Control	36853	31
NSFTV_11	E2	15	1	NW	Control	206180	76
NSFTV_11	E1	18	1	NE	Control	509189	124
NSFTV_11	E1	11	1	NE	Control	170186	49
NSFTV_11	E2	11	1	NW	Control	135531	63
NSFTV_11	E1	17	1	NE	Control	423833	107
NSFTV_11	E1	9	1	NE	Control	120273	49
NSFTV_11	E3	20	1	NE	Control	475112	143
NSFTV_11	E3	8	1	NE	Control	72480	46
NSFTV_11	E2	9	1	NW	Control	96411	48
NSFTV_11	E1	20	1	NE	Control	643872	130
NSFTV_11	E2	13	1	NW	Control	180193	63
NSFTV_11	E2	19	1	NW	Control	330351	77
NSFTV_11	E2	20	1	NW	Control	371057	132
NSFTV_11	E2	6	1	NW	Control	62517	41
NSFTV_11	E3	11	1	NE	Control	127082	64
NSFTV_11	E1	10	1	NE	Control	144474	41
NSFTV_11	E3	10	1	NE	Control	102606	68
NSFTV_11	E1	6	1	NE	Control	62014	34
NSFTV_11	E2	8	1	NW	Control	85050	36
NSFTV_11	E3	12	1	NE	Control	154424	60
NSFTV_112	E3	2	1	NE	Control	12661	23
NSFTV_112	E3	15	1	NE	Control	179046	59
NSFTV_112	E1	3	1	NW	Control	19086	40
NSFTV_112	E2	4	2	NW	Control	19314	25
NSFTV_112	E2	2	2	NW	Control	11173	31
NSFTV_112	E1	16	1	NW	Control	274798	77
NSFTV_112	E2	2	1	NE	Control	18748	19
NSFTV_112	E2	1	1	NE	Control	13436	16
NSFTV_112	E2	15	1	NE	Control	182368	45
NSFTV_112	E3	16	1	NE	Control	211941	60
NSFTV_112	E2	5	1	NE	Control	34323	18
NSFTV_112	E2	5	2	NW	Control	21126	32
NSFTV_112	E2	4	1	NE	Control	26147	16
NSFTV_112	E2	14	1	NE	Control	159931	34
NSFTV_112	E3	14	1	NE	Control	143716	55
NSFTV_112	E2	3	2	NW	Control	15037	23
NSFTV_112	E2	1	2	NW	Control	9442	27
NSFTV_112	E1	2	1	NW	Control	14084	34
NSFTV_112	E2	7	2	NW	Control	34368	33
NSFTV_112	E2	16	1	NE	Control	212431	44
NSFTV_112	E3	1	1	NE	Control	9658	23
NSFTV_112	E1	15	1	NW	Control	247170	98
NSFTV_112	E3	6	1	NE	Control	26377	36
NSFTV_112	E1	19	1	NW	Control	410316	119
NSFTV_112	E1	6	1	NW	Control	38849	44
NSFTV_112	E1	14	1	NW	Control	206296	79
NSFTV_112	E3	5	1	NE	Control	20963	24
NSFTV_112	E1	4	1	NW	Control	25261	33
NSFTV_112	E3	4	1	NE	Control	17773	34
NSFTV_112	E2	3	1	NE	Control	20981	16
NSFTV_112	E1	17	1	NW	Control	321985	110
NSFTV_112	E3	3	1	NE	Control	15548	28
NSFTV_112	E3	17	1	NE	Control	262274	78
NSFTV_112	E1	1	1	NW	Control	11525	49
NSFTV_112	E2	6	2	NW	Control	26023	31
NSFTV_112	E2	16	2	NW	Control	134940	55
NSFTV_112	E2	12	1	NE	Control	120045	26
NSFTV_112	E2	11	2	NW	Control	67602	35
NSFTV_112	E1	5	1	NW	Control	32842	41
NSFTV_112	E2	15	2	NW	Control	116056	50
NSFTV_112	E2	18	2	NW	Control	175043	82
NSFTV_112	E1	9	1	NW	Control	84318	53
NSFTV_112	E2	17	2	NW	Control	148689	62
NSFTV_112	E2	8	2	NW	Control	37178	28
NSFTV_112	E3	8	1	NE	Control	40337	36
NSFTV_112	E1	8	1	NW	Control	70937	56
NSFTV_112	E1	7	1	NW	Control	52336	45
NSFTV_112	E1	12	1	NW	Control	144178	66
NSFTV_112	E2	7	1	NE	Control	48466	21
NSFTV_112	E2	19	1	NE	Control	330305	59
NSFTV_112	E3	11	1	NE	Control	80335	48
NSFTV_112	E2	6	1	NE	Control	41044	20
NSFTV_112	E1	18	1	NW	Control	367707	115
NSFTV_112	E1	10	1	NW	Control	98237	51
NSFTV_112	E2	13	2	NW	Control	81947	40
NSFTV_112	E2	17	1	NE	Control	257158	51
NSFTV_112	E3	9	1	NE	Control	53691	44
NSFTV_112	E1	13	1	NW	Control	161462	76
NSFTV_112	E3	13	1	NE	Control	127381	54
NSFTV_112	E3	20	1	NE	Control	394661	111
NSFTV_112	E2	8	1	NE	Control	62505	19
NSFTV_112	E2	12	2	NW	Control	73004	26
NSFTV_112	E2	19	2	NW	Control	188031	54
NSFTV_112	E2	9	1	NE	Control	70845	17
NSFTV_112	E3	12	1	NE	Control	96382	49
NSFTV_112	E2	10	1	NE	Control	83824	27
NSFTV_112	E2	9	2	NW	Control	41796	29
NSFTV_112	E1	11	1	NW	Control	119144	55
NSFTV_112	E3	10	1	NE	Control	71674	51
NSFTV_112	E3	18	1	NE	Control	303212	94
NSFTV_112	E3	7	1	NE	Control	34624	32
NSFTV_112	E2	13	1	NE	Control	140274	34
NSFTV_112	E2	20	1	NE	Control	376842	67
NSFTV_112	E2	10	2	NW	Control	52900	36
NSFTV_112	E2	18	1	NE	Control	294969	71
NSFTV_112	E2	11	1	NE	Control	101382	24
NSFTV_112	E2	14	2	NW	Control	95264	45
NSFTV_112	E2	20	2	NW	Control	206710	79
NSFTV_112	E1	20	1	NW	Control	464997	121
NSFTV_112	E3	19	1	NE	Control	354158	102
NSFTV_113	E1	16	1	NW	Control	249562	78
NSFTV_113	E1	2	1	NW	Control	24280	34
NSFTV_113	E3	1	1	NW	Control	14019	25
NSFTV_113	E2	15	1	NE	Control	136177	41
NSFTV_113	E3	2	1	NW	Control	15420	28
NSFTV_113	E2	16	1	NE	Control	155210	40
NSFTV_113	E2	17	1	NE	Control	170280	45
NSFTV_113	E1	1	1	NW	Control	19325	42
NSFTV_113	E2	5	1	NE	Control	33237	24
NSFTV_113	E2	3	1	NE	Control	23592	19
NSFTV_113	E1	17	1	NW	Control	288063	110
NSFTV_113	E1	4	1	NW	Control	42899	35
NSFTV_113	E2	1	1	NE	Control	15074	19
NSFTV_113	E2	7	1	NE	Control	45149	27
NSFTV_113	E3	16	1	NW	Control	217023	88
NSFTV_113	E2	4	1	NE	Control	26642	20
NSFTV_113	E3	5	1	NW	Control	25534	32
NSFTV_113	E1	6	1	NW	Control	60485	50
NSFTV_113	E1	3	1	NW	Control	32047	46
NSFTV_113	E2	14	1	NE	Control	115279	34
NSFTV_113	E3	3	1	NW	Control	18792	38
NSFTV_113	E2	2	1	NE	Control	18200	24
NSFTV_113	E2	13	1	NE	Control	92629	34
NSFTV_113	E1	7	1	NW	Control	76457	49
NSFTV_113	E3	13	1	NW	Control	134903	61
NSFTV_113	E1	15	1	NW	Control	231208	90
NSFTV_113	E2	6	1	NE	Control	41810	26
NSFTV_113	E3	6	1	NW	Control	32180	34
NSFTV_113	E3	15	1	NW	Control	181751	75
NSFTV_113	E2	10	1	NE	Control	70695	31
NSFTV_113	E3	4	1	NW	Control	25002	29
NSFTV_113	E2	18	1	NE	Control	200598	55
NSFTV_113	E2	9	1	NE	Control	58195	23
NSFTV_113	E1	9	1	NW	Control	112640	55
NSFTV_113	E3	17	1	NW	Control	251656	116
NSFTV_113	E1	8	1	NW	Control	104010	65
NSFTV_113	E3	8	1	NW	Control	54658	51
NSFTV_113	E2	20	1	NE	Control	241007	49
NSFTV_113	E2	12	1	NE	Control	85133	25
NSFTV_113	E1	12	1	NW	Control	159931	73
NSFTV_113	E1	19	1	NW	Control	349947	106
NSFTV_113	E2	19	1	NE	Control	221320	43
NSFTV_113	E1	5	1	NW	Control	50003	48
NSFTV_113	E1	18	1	NW	Control	317815	101
NSFTV_113	E1	14	1	NW	Control	209622	86
NSFTV_113	E3	10	1	NW	Control	77094	67
NSFTV_113	E2	11	1	NE	Control	83664	28
NSFTV_113	E2	8	1	NE	Control	48346	21
NSFTV_113	E3	9	1	NW	Control	57020	47
NSFTV_113	E3	14	1	NW	Control	153630	65
NSFTV_113	E3	20	1	NW	Control	387000	157
NSFTV_113	E1	11	1	NW	Control	140623	56
NSFTV_113	E3	7	1	NW	Control	39922	38
NSFTV_113	E3	12	1	NW	Control	118260	61
NSFTV_113	E1	10	1	NW	Control	128335	49
NSFTV_113	E3	18	1	NW	Control	282839	127
NSFTV_113	E3	19	1	NW	Control	330518	130
NSFTV_113	E1	20	1	NW	Control	385590	78
NSFTV_113	E1	13	1	NW	Control	180552	81
NSFTV_113	E3	11	1	NW	Control	96987	45
NSFTV_114	E3	1	1	NE	Control	16690	23
NSFTV_114	E3	4	1	NE	Control	25737	36
NSFTV_114	E3	5	1	NE	Control	30528	23
NSFTV_114	E3	2	1	NE	Control	21668	26
NSFTV_114	E2	2	1	NW	Control	24320	35
NSFTV_114	E3	17	1	NE	Control	370614	102
NSFTV_114	E2	4	1	NW	Control	31274	27
NSFTV_114	E1	1	1	NW	Control	6617	36
NSFTV_114	E3	16	1	NE	Control	305077	78
NSFTV_114	E2	3	1	NW	Control	26276	24
NSFTV_114	E2	17	1	NW	Control	204451	74
NSFTV_114	E2	5	1	NW	Control	33442	37
NSFTV_114	E3	15	1	NE	Control	250188	74
NSFTV_114	E1	19	1	NW	Control	290939	84
NSFTV_114	E1	4	1	NW	Control	18751	29
NSFTV_114	E3	3	1	NE	Control	23067	26
NSFTV_114	E1	8	1	NW	Control	51061	48
NSFTV_114	E1	3	1	NW	Control	13230	39
NSFTV_114	E2	1	1	NW	Control	21163	28
NSFTV_114	E1	17	1	NW	Control	226271	87
NSFTV_114	E3	7	1	NE	Control	43525	34
NSFTV_114	E2	7	1	NW	Control	49116	36
NSFTV_114	E3	6	1	NE	Control	36296	37
NSFTV_114	E1	16	1	NW	Control	195037	63
NSFTV_114	E2	16	1	NW	Control	175707	62
NSFTV_114	E3	10	1	NE	Control	97895	57
NSFTV_114	E2	15	1	NW	Control	156678	54
NSFTV_114	E1	15	1	NW	Control	163392	70
NSFTV_114	E2	18	1	NW	Control	240730	100
NSFTV_114	E1	18	1	NW	Control	259114	82
NSFTV_114	E3	9	1	NE	Control	82082	45
NSFTV_114	E1	2	1	NW	Control	9008	30
NSFTV_114	E1	7	1	NW	Control	38746	35
NSFTV_114	E3	13	1	NE	Control	170718	61
NSFTV_114	E2	12	1	NW	Control	94488	31
NSFTV_114	E3	12	1	NE	Control	149960	52
NSFTV_114	E2	6	1	NW	Control	39773	34
NSFTV_114	E1	5	1	NW	Control	23772	37
NSFTV_114	E2	19	1	NW	Control	284836	55
NSFTV_114	E3	19	1	NE	Control	510865	136
NSFTV_114	E2	10	1	NW	Control	79144	39
NSFTV_114	E3	18	1	NE	Control	433327	126
NSFTV_114	E1	9	1	NW	Control	62536	40
NSFTV_114	E3	14	1	NE	Control	206390	64
NSFTV_114	E2	20	1	NW	Control	316328	92
NSFTV_114	E2	13	1	NW	Control	117217	41
NSFTV_114	E2	8	1	NW	Control	59994	26
NSFTV_114	E3	20	1	NE	Control	597006	153
NSFTV_114	E1	20	1	NW	Control	337702	66
NSFTV_114	E1	12	1	NW	Control	101396	55
NSFTV_114	E2	11	1	NW	Control	84042	39
NSFTV_114	E3	11	1	NE	Control	119121	49
NSFTV_114	E1	11	1	NW	Control	85591	42
NSFTV_114	E1	13	1	NW	Control	122776	66
NSFTV_114	E1	10	1	NW	Control	72047	37
NSFTV_114	E1	14	1	NW	Control	144005	66
NSFTV_114	E2	9	1	NW	Control	68144	32
NSFTV_114	E3	8	1	NE	Control	59255	39
NSFTV_114	E2	14	1	NW	Control	130328	57
NSFTV_114	E1	6	1	NW	Control	29617	39
NSFTV_116	E1	5	1	NW	Control	40486	35
NSFTV_116	E3	3	1	NE	Control	20306	30
NSFTV_116	E2	17	1	NE	Control	96896	35
NSFTV_116	E1	4	1	NW	Control	33170	25
NSFTV_116	E1	2	1	NW	Control	20756	25
NSFTV_116	E3	6	1	NE	Control	37983	39
NSFTV_116	E3	1	1	NE	Control	15227	22
NSFTV_116	E3	17	1	NE	Control	265960	81
NSFTV_116	E1	1	1	NW	Control	15345	26
NSFTV_116	E3	4	1	NE	Control	25031	37
NSFTV_116	E2	4	1	NE	Control	22932	20
NSFTV_116	E2	1	1	NE	Control	12423	20
NSFTV_116	E3	2	1	NE	Control	16987	26
NSFTV_116	E2	3	1	NE	Control	18852	21
NSFTV_116	E2	2	1	NE	Control	14971	23
NSFTV_116	E3	7	1	NE	Control	50077	35
NSFTV_116	E1	7	1	NW	Control	62526	38
NSFTV_116	E1	17	1	NW	Control	273426	77
NSFTV_116	E2	12	1	NE	Control	52026	21
NSFTV_116	E1	6	1	NW	Control	50410	39
NSFTV_116	E2	6	1	NE	Control	30628	25
NSFTV_116	E3	5	1	NE	Control	30249	25
NSFTV_116	E2	5	1	NE	Control	27634	25
NSFTV_116	E3	19	1	NE	Control	365459	106
NSFTV_116	E2	18	1	NE	Control	115899	45
NSFTV_116	E1	3	1	NW	Control	28359	33
NSFTV_116	E3	18	1	NE	Control	287436	97
NSFTV_116	E1	18	1	NW	Control	313716	72
NSFTV_116	E1	13	1	NW	Control	167367	67
NSFTV_116	E2	13	1	NE	Control	62821	28
NSFTV_116	E1	12	1	NW	Control	139313	62
NSFTV_116	E2	7	1	NE	Control	35497	25
NSFTV_116	E3	12	1	NE	Control	122649	50
NSFTV_116	E3	16	1	NE	Control	238777	63
NSFTV_116	E2	16	1	NE	Control	81023	30
NSFTV_116	E1	16	1	NW	Control	236433	53
NSFTV_116	E2	15	1	NE	Control	70533	31
NSFTV_116	E1	19	1	NW	Control	355088	79
NSFTV_116	E1	9	1	NW	Control	89937	46
NSFTV_116	E1	14	1	NW	Control	174921	63
NSFTV_116	E3	8	1	NE	Control	59023	38
NSFTV_116	E1	8	1	NW	Control	71990	52
NSFTV_116	E2	8	1	NE	Control	40450	21
NSFTV_116	E1	20	1	NW	Control	386826	66
NSFTV_116	E3	13	1	NE	Control	139505	56
NSFTV_116	E2	20	1	NE	Control	145099	38
NSFTV_116	E1	11	1	NW	Control	122956	50
NSFTV_116	E3	11	1	NE	Control	101396	50
NSFTV_116	E1	10	1	NW	Control	110432	44
NSFTV_116	E3	10	1	NE	Control	80736	56
NSFTV_116	E2	10	1	NE	Control	45820	28
NSFTV_116	E3	15	1	NE	Control	210213	64
NSFTV_116	E3	9	1	NE	Control	68350	48
NSFTV_116	E1	15	1	NW	Control	197623	64
NSFTV_116	E2	14	1	NE	Control	68937	27
NSFTV_116	E3	14	1	NE	Control	167932	56
NSFTV_116	E3	20	1	NE	Control	402569	112
NSFTV_116	E2	19	1	NE	Control	136554	34
NSFTV_116	E2	9	1	NE	Control	42098	19
NSFTV_116	E2	11	1	NE	Control	51983	22
NSFTV_117	E1	3	1	NE	Control	20317	26
NSFTV_117	E3	7	1	NE	Control	51021	36
NSFTV_117	E3	2	1	NE	Control	17660	26
NSFTV_117	E1	17	1	NE	Control	396280	109
NSFTV_117	E1	4	1	NE	Control	28083	28
NSFTV_117	E1	6	1	NE	Control	45033	30
NSFTV_117	E2	4	1	NE	Control	28345	20
NSFTV_117	E1	7	1	NE	Control	59661	30
NSFTV_117	E2	3	1	NE	Control	24079	20
NSFTV_117	E1	2	1	NE	Control	16796	24
NSFTV_117	E2	2	1	NE	Control	20268	24
NSFTV_117	E1	5	1	NE	Control	37417	28
NSFTV_117	E1	13	1	NE	Control	208326	66
NSFTV_117	E3	12	1	NE	Control	153798	60
NSFTV_117	E2	17	1	NE	Control	248922	71
NSFTV_117	E3	18	1	NE	Control	401426	119
NSFTV_117	E3	11	1	NE	Control	117574	57
NSFTV_117	E2	5	1	NE	Control	36031	27
NSFTV_117	E3	5	1	NE	Control	35946	26
NSFTV_117	E1	1	1	NE	Control	12628	39
NSFTV_117	E2	18	1	NE	Control	296988	97
NSFTV_117	E3	19	1	NE	Control	487970	128
NSFTV_117	E3	14	1	NE	Control	213538	68
NSFTV_117	E3	3	1	NE	Control	21726	29
NSFTV_117	E3	13	1	NE	Control	185564	59
NSFTV_117	E2	7	1	NE	Control	54892	29
NSFTV_117	E1	20	1	NE	Control	646501	130
NSFTV_117	E1	12	1	NE	Control	184930	47
NSFTV_117	E3	17	1	NE	Control	342164	97
NSFTV_117	E2	6	1	NE	Control	44234	28
NSFTV_117	E1	11	1	NE	Control	151887	38
NSFTV_117	E3	10	1	NE	Control	100750	60
NSFTV_117	E1	10	1	NE	Control	117497	34
NSFTV_117	E3	4	1	NE	Control	26983	36
NSFTV_117	E2	9	1	NE	Control	79668	26
NSFTV_117	E2	15	1	NE	Control	170282	56
NSFTV_117	E2	8	1	NE	Control	67836	25
NSFTV_117	E1	8	1	NE	Control	80887	34
NSFTV_117	E2	14	1	NE	Control	151639	50
NSFTV_117	E3	8	1	NE	Control	67098	41
NSFTV_117	E2	20	1	NE	Control	372605	86
NSFTV_117	E3	20	1	NE	Control	568986	135
NSFTV_117	E2	12	1	NE	Control	111399	33
NSFTV_117	E3	6	1	NE	Control	43849	40
NSFTV_117	E3	1	1	NE	Control	12760	20
NSFTV_117	E2	1	1	NE	Control	14712	21
NSFTV_117	E2	19	1	NE	Control	328965	66
NSFTV_117	E1	19	1	NE	Control	559634	108
NSFTV_117	E3	15	1	NE	Control	260371	72
NSFTV_117	E1	9	1	NE	Control	96017	42
NSFTV_117	E1	18	1	NE	Control	471569	122
NSFTV_117	E1	15	1	NE	Control	289625	80
NSFTV_117	E2	16	1	NE	Control	203446	58
NSFTV_117	E2	13	1	NE	Control	136247	45
NSFTV_117	E2	11	1	NE	Control	99954	38
NSFTV_117	E1	14	1	NE	Control	241820	70
NSFTV_117	E3	9	1	NE	Control	83418	52
NSFTV_117	E2	10	1	NE	Control	90508	38
NSFTV_117	E3	16	1	NE	Control	306368	79
NSFTV_117	E1	16	1	NE	Control	329910	68
NSFTV_118	E2	4	2	NW	Control	36374	27
NSFTV_118	E3	6	1	NW	Control	37357	46
NSFTV_118	E3	2	1	NW	Control	20405	32
NSFTV_118	E2	3	2	NW	Control	27246	23
NSFTV_118	E2	3	1	NE	Control	27155	19
NSFTV_118	E3	4	1	NW	Control	24274	45
NSFTV_118	E1	5	1	NE	Control	31088	33
NSFTV_118	E2	2	1	NE	Control	23378	20
NSFTV_118	E3	17	1	NW	Control	303168	110
NSFTV_118	E2	18	2	NW	Control	261493	100
NSFTV_118	E3	18	1	NW	Control	373804	125
NSFTV_118	E3	13	1	NW	Control	153124	68
NSFTV_118	E3	3	1	NW	Control	20327	36
NSFTV_118	E1	12	1	NE	Control	105914	43
NSFTV_118	E3	12	1	NW	Control	131109	63
NSFTV_118	E1	1	1	NE	Control	11344	41
NSFTV_118	E2	2	2	NW	Control	23273	31
NSFTV_118	E2	9	1	NE	Control	83722	24
NSFTV_118	E3	10	1	NW	Control	92331	73
NSFTV_118	E2	8	1	NE	Control	72592	23
NSFTV_118	E3	8	1	NW	Control	60273	53
NSFTV_118	E2	7	2	NW	Control	57804	37
NSFTV_118	E3	14	1	NW	Control	183550	69
NSFTV_118	E3	7	1	NW	Control	45058	42
NSFTV_118	E2	6	2	NW	Control	50394	35
NSFTV_118	E3	11	1	NW	Control	101948	45
NSFTV_118	E2	7	1	NE	Control	63110	26
NSFTV_118	E2	5	2	NW	Control	46607	36
NSFTV_118	E2	5	1	NE	Control	40523	23
NSFTV_118	E3	19	1	NW	Control	428498	135
NSFTV_118	E1	4	1	NE	Control	24300	31
NSFTV_118	E2	4	1	NE	Control	36407	19
NSFTV_118	E2	19	2	NW	Control	296676	56
NSFTV_118	E1	19	1	NE	Control	314147	81
NSFTV_118	E2	19	1	NE	Control	344451	58
NSFTV_118	E1	3	1	NE	Control	20030	32
NSFTV_118	E1	18	1	NE	Control	289406	82
NSFTV_118	E1	7	1	NE	Control	47952	35
NSFTV_118	E1	20	1	NE	Control	345296	86
NSFTV_118	E3	5	1	NW	Control	30230	27
NSFTV_118	E2	16	1	NE	Control	233757	48
NSFTV_118	E3	1	1	NW	Control	16778	28
NSFTV_118	E3	15	1	NW	Control	215202	79
NSFTV_118	E2	1	2	NW	Control	21137	27
NSFTV_118	E2	1	1	NE	Control	19441	21
NSFTV_118	E1	15	1	NE	Control	164000	63
NSFTV_118	E2	14	1	NE	Control	174610	38
NSFTV_118	E1	14	1	NE	Control	148445	56
NSFTV_118	E1	13	1	NE	Control	131640	53
NSFTV_118	E2	13	2	NW	Control	139957	44
NSFTV_118	E2	13	1	NE	Control	148270	40
NSFTV_118	E2	12	2	NW	Control	126697	37
NSFTV_118	E2	12	1	NE	Control	133307	28
NSFTV_118	E1	11	1	NE	Control	85909	40
NSFTV_118	E2	11	1	NE	Control	115411	29
NSFTV_118	E1	10	1	NE	Control	75109	35
NSFTV_118	E2	10	1	NE	Control	97859	33
NSFTV_118	E2	10	2	NW	Control	103448	40
NSFTV_118	E3	9	1	NW	Control	80802	45
NSFTV_118	E1	9	1	NE	Control	64153	39
NSFTV_118	E2	9	2	NW	Control	85793	39
NSFTV_118	E2	8	2	NW	Control	72903	30
NSFTV_118	E1	8	1	NE	Control	61327	39
NSFTV_118	E3	20	1	NW	Control	482001	154
NSFTV_118	E2	20	2	NW	Control	319418	91
NSFTV_118	E1	2	1	NE	Control	13919	28
NSFTV_118	E2	6	1	NE	Control	47373	25
NSFTV_118	E1	6	1	NE	Control	37774	36
NSFTV_118	E2	20	1	NE	Control	364388	62
NSFTV_118	E2	16	2	NW	Control	206392	63
NSFTV_118	E2	15	2	NW	Control	184300	53
NSFTV_118	E2	15	1	NE	Control	191079	51
NSFTV_118	E1	17	1	NE	Control	252949	78
NSFTV_118	E2	18	1	NE	Control	313626	73
NSFTV_118	E2	11	2	NW	Control	117765	46
NSFTV_118	E2	14	2	NW	Control	155667	61
NSFTV_118	E1	16	1	NE	Control	203935	55
NSFTV_118	E3	16	1	NW	Control	254294	86
NSFTV_118	E2	17	1	NE	Control	278108	58
NSFTV_118	E2	17	2	NW	Control	230981	77
NSFTV_120	E3	4	1	NE	Control	30517	42
NSFTV_120	E1	4	1	NE	Control	25837	28
NSFTV_120	E2	4	1	NE	Control	36461	24
NSFTV_120	E1	7	1	NE	Control	48304	31
NSFTV_120	E2	3	1	NE	Control	29739	23
NSFTV_120	E2	1	1	NE	Control	18616	24
NSFTV_120	E2	15	2	NW	Control	224935	52
NSFTV_120	E1	5	1	NE	Control	32242	28
NSFTV_120	E1	19	1	NE	Control	464603	76
NSFTV_120	E1	1	1	NE	Control	12213	39
NSFTV_120	E3	1	1	NE	Control	14939	25
NSFTV_120	E2	15	1	NE	Control	252205	70
NSFTV_120	E1	13	1	NE	Control	179481	56
NSFTV_120	E2	12	1	NE	Control	157208	37
NSFTV_120	E1	12	1	NE	Control	147912	44
NSFTV_120	E2	13	1	NE	Control	180408	54
NSFTV_120	E2	11	1	NE	Control	144615	40
NSFTV_120	E2	5	1	NE	Control	43667	30
NSFTV_120	E1	10	1	NE	Control	103355	35
NSFTV_120	E2	10	1	NE	Control	113869	45
NSFTV_120	E2	10	2	NW	Control	109101	36
NSFTV_120	E2	9	1	NE	Control	97441	30
NSFTV_120	E1	9	1	NE	Control	82088	42
NSFTV_120	E2	8	1	NE	Control	84708	29
NSFTV_120	E1	8	1	NE	Control	66319	35
NSFTV_120	E3	8	1	NE	Control	79471	47
NSFTV_120	E2	7	1	NE	Control	72445	34
NSFTV_120	E3	7	1	NE	Control	66813	44
NSFTV_120	E2	6	1	NE	Control	58906	32
NSFTV_120	E1	20	1	NE	Control	539839	100
NSFTV_120	E2	11	2	NW	Control	136149	45
NSFTV_120	E3	6	1	NE	Control	52623	45
NSFTV_120	E2	5	2	NW	Control	44521	35
NSFTV_120	E3	5	1	NE	Control	37210	34
NSFTV_120	E2	16	1	NE	Control	303635	71
NSFTV_120	E2	1	2	NW	Control	19564	22
NSFTV_120	E2	14	2	NW	Control	193167	74
NSFTV_120	E1	3	1	NE	Control	20592	26
NSFTV_120	E2	18	1	NE	Control	402661	110
NSFTV_120	E1	2	1	NE	Control	16913	24
NSFTV_120	E2	2	1	NE	Control	22899	25
NSFTV_120	E1	6	1	NE	Control	40701	30
NSFTV_120	E2	17	1	NE	Control	339268	89
NSFTV_120	E2	6	2	NW	Control	55931	31
NSFTV_120	E3	2	1	NE	Control	20736	32
NSFTV_120	E1	16	1	NE	Control	285422	49
NSFTV_120	E2	16	2	NW	Control	275814	78
NSFTV_120	E2	20	2	NW	Control	470588	118
NSFTV_120	E3	10	1	NE	Control	132525	71
NSFTV_120	E3	15	1	NE	Control	338169	108
NSFTV_120	E2	14	1	NE	Control	213360	54
NSFTV_120	E3	14	1	NE	Control	288340	89
NSFTV_120	E1	14	1	NE	Control	208180	62
NSFTV_120	E3	13	1	NE	Control	232974	86
NSFTV_120	E2	13	2	NW	Control	176571	45
NSFTV_120	E2	12	2	NW	Control	157542	44
NSFTV_120	E3	12	1	NE	Control	188377	75
NSFTV_120	E2	20	1	NE	Control	492874	107
NSFTV_120	E1	11	1	NE	Control	125278	41
NSFTV_120	E3	11	1	NE	Control	153904	67
NSFTV_120	E3	9	1	NE	Control	103185	60
NSFTV_120	E3	19	1	NE	Control	686574	193
NSFTV_120	E2	8	2	NW	Control	89111	21
NSFTV_120	E2	9	2	NW	Control	98443	38
NSFTV_120	E2	7	2	NW	Control	78275	32
NSFTV_120	E2	18	2	NW	Control	363206	108
NSFTV_120	E2	2	2	NW	Control	24255	25
NSFTV_120	E3	3	1	NE	Control	26388	35
NSFTV_120	E3	17	1	NE	Control	461897	143
NSFTV_120	E2	4	2	NW	Control	35872	25
NSFTV_120	E2	19	1	NE	Control	453038	91
NSFTV_120	E3	20	1	NE	Control	782318	213
NSFTV_120	E1	15	1	NE	Control	254307	67
NSFTV_120	E2	3	2	NW	Control	29665	21
NSFTV_120	E3	18	1	NE	Control	596382	169
NSFTV_120	E2	19	2	NW	Control	393413	71
NSFTV_120	E3	16	1	NE	Control	403407	111
NSFTV_120	E2	17	2	NW	Control	323998	95
NSFTV_120	E1	18	1	NE	Control	397287	93
NSFTV_120	E1	17	1	NE	Control	308675	89
NSFTV_121	E2	10	1	NW	Control	79663	33
NSFTV_121	E3	5	1	NW	Control	38918	28
NSFTV_121	E1	5	1	NE	Control	29404	13
NSFTV_121	E3	12	1	NW	Control	146011	58
NSFTV_121	E2	8	1	NW	Control	64225	24
NSFTV_121	E2	5	1	NW	Control	36292	35
NSFTV_121	E3	6	1	NW	Control	46786	31
NSFTV_121	E3	2	1	NW	Control	22018	30
NSFTV_121	E2	20	1	NW	Control	273186	73
NSFTV_121	E2	11	1	NW	Control	81976	40
NSFTV_121	E1	2	1	NE	Control	14505	12
NSFTV_121	E2	9	1	NW	Control	72808	37
NSFTV_121	E2	1	1	NW	Control	18138	26
NSFTV_121	E3	20	1	NW	Control	472803	141
NSFTV_121	E3	15	1	NW	Control	227094	66
NSFTV_121	E2	7	1	NW	Control	53536	34
NSFTV_121	E1	13	1	NE	Control	149310	43
NSFTV_121	E3	1	1	NW	Control	20266	26
NSFTV_121	E1	6	1	NE	Control	35464	14
NSFTV_121	E2	12	1	NW	Control	100332	35
NSFTV_121	E2	6	1	NW	Control	40566	29
NSFTV_121	E1	11	1	NE	Control	104097	22
NSFTV_121	E3	11	1	NW	Control	117626	37
NSFTV_121	E3	10	1	NW	Control	103407	59
NSFTV_121	E2	15	1	NW	Control	140642	46
NSFTV_121	E2	4	1	NW	Control	31753	29
NSFTV_121	E3	9	1	NW	Control	83338	43
NSFTV_121	E1	1	1	NE	Control	13080	31
NSFTV_121	E2	13	1	NW	Control	110026	39
NSFTV_121	E3	8	1	NW	Control	68497	46
NSFTV_121	E3	13	1	NW	Control	185453	61
NSFTV_121	E1	12	1	NE	Control	129846	28
NSFTV_121	E2	2	1	NW	Control	20634	31
NSFTV_121	E2	17	1	NW	Control	194370	66
NSFTV_121	E1	20	1	NE	Control	424190	62
NSFTV_121	E2	16	1	NW	Control	154407	55
NSFTV_121	E3	16	1	NW	Control	271513	79
NSFTV_121	E1	10	1	NE	Control	83121	21
NSFTV_121	E2	3	1	NW	Control	23344	22
NSFTV_121	E1	4	1	NE	Control	24501	14
NSFTV_121	E1	9	1	NE	Control	70782	22
NSFTV_121	E1	8	1	NE	Control	60032	20
NSFTV_121	E1	3	1	NE	Control	19114	13
NSFTV_121	E1	7	1	NE	Control	43882	15
NSFTV_121	E3	7	1	NW	Control	51584	32
NSFTV_121	E3	3	1	NW	Control	25991	35
NSFTV_121	E1	16	1	NE	Control	243249	27
NSFTV_121	E3	17	1	NW	Control	330833	102
NSFTV_121	E1	15	1	NE	Control	201006	42
NSFTV_121	E1	17	1	NE	Control	276739	51
NSFTV_121	E2	14	1	NW	Control	125604	57
NSFTV_121	E1	14	1	NE	Control	167419	38
NSFTV_121	E2	19	1	NW	Control	239674	47
NSFTV_121	E3	14	1	NW	Control	208003	62
NSFTV_121	E3	19	1	NW	Control	415717	116
NSFTV_121	E2	18	1	NW	Control	226943	81
NSFTV_121	E1	18	1	NE	Control	333068	58
NSFTV_121	E3	18	1	NW	Control	388417	113
NSFTV_121	E3	4	1	NW	Control	31075	27
NSFTV_121	E1	19	1	NE	Control	376608	48
NSFTV_122	E1	10	1	NW	Control	147957	64
NSFTV_122	E1	2	1	NW	Control	23621	38
NSFTV_122	E2	6	1	NE	Control	36572	31
NSFTV_122	E1	11	1	NW	Control	186792	73
NSFTV_122	E3	6	1	NW	Control	38716	46
NSFTV_122	E3	12	1	NW	Control	135962	66
NSFTV_122	E3	10	1	NW	Control	96972	73
NSFTV_122	E2	10	1	NE	Control	69651	39
NSFTV_122	E3	11	1	NW	Control	111653	46
NSFTV_122	E2	11	1	NE	Control	84058	33
NSFTV_122	E1	1	1	NW	Control	19045	55
NSFTV_122	E3	7	1	NW	Control	48233	43
NSFTV_122	E1	12	1	NW	Control	209637	89
NSFTV_122	E3	13	1	NW	Control	161525	73
NSFTV_122	E1	7	1	NW	Control	81277	58
NSFTV_122	E2	12	1	NE	Control	87316	34
NSFTV_122	E3	2	1	NW	Control	19735	33
NSFTV_122	E1	6	1	NW	Control	63975	55
NSFTV_122	E2	5	1	NE	Control	31456	30
NSFTV_122	E1	5	1	NW	Control	47194	50
NSFTV_122	E3	5	1	NW	Control	32461	28
NSFTV_122	E1	9	1	NW	Control	121510	67
NSFTV_122	E3	1	1	NW	Control	13638	29
NSFTV_122	E2	8	1	NE	Control	49473	29
NSFTV_122	E2	1	1	NE	Control	12399	26
NSFTV_122	E2	13	1	NE	Control	104717	45
NSFTV_122	E2	7	1	NE	Control	43646	33
NSFTV_122	E3	3	1	NW	Control	21326	42
NSFTV_122	E3	18	1	NW	Control	373033	147
NSFTV_122	E2	3	1	NE	Control	20473	26
NSFTV_122	E2	2	1	NE	Control	16836	29
NSFTV_122	E1	16	1	NW	Control	385200	103
NSFTV_122	E2	16	1	NE	Control	167742	60
NSFTV_122	E3	15	1	NW	Control	222292	85
NSFTV_122	E1	15	1	NW	Control	343985	134
NSFTV_122	E3	9	1	NW	Control	73500	49
NSFTV_122	E3	14	1	NW	Control	192239	76
NSFTV_122	E3	8	1	NW	Control	59434	57
NSFTV_122	E1	8	1	NW	Control	98614	73
NSFTV_122	E1	3	1	NW	Control	35909	47
NSFTV_122	E2	18	1	NE	Control	219492	79
NSFTV_122	E2	19	1	NE	Control	255763	68
NSFTV_122	E2	20	1	NE	Control	311314	81
NSFTV_122	E3	17	1	NW	Control	326501	130
NSFTV_122	E1	17	1	NW	Control	410329	150
NSFTV_122	E3	20	1	NW	Control	484134	181
NSFTV_122	E2	14	1	NE	Control	119652	45
NSFTV_122	E1	20	1	NW	Control	586295	153
NSFTV_122	E2	15	1	NE	Control	139221	56
NSFTV_122	E1	4	1	NW	Control	40972	42
NSFTV_122	E1	19	1	NW	Control	521375	140
NSFTV_122	E1	13	1	NW	Control	248123	102
NSFTV_122	E1	14	1	NW	Control	292047	109
NSFTV_122	E3	4	1	NW	Control	25866	43
NSFTV_122	E2	17	1	NE	Control	190528	69
NSFTV_122	E2	9	1	NE	Control	58311	28
NSFTV_122	E1	18	1	NW	Control	471765	149
NSFTV_122	E3	19	1	NW	Control	417203	154
NSFTV_122	E3	16	1	NW	Control	273268	102
NSFTV_122	E2	4	1	NE	Control	25404	25
NSFTV_123	E1	7	1	NW	Control	80632	48
NSFTV_123	E3	13	1	NE	Control	135319	61
NSFTV_123	E2	12	1	NE	Control	98666	35
NSFTV_123	E3	10	1	NE	Control	79435	54
NSFTV_123	E2	11	1	NE	Control	86284	41
NSFTV_123	E2	10	1	NE	Control	71091	42
NSFTV_123	E2	1	1	NE	Control	9939	21
NSFTV_123	E3	7	1	NE	Control	41723	36
NSFTV_123	E2	8	1	NE	Control	53598	28
NSFTV_123	E3	1	1	NE	Control	13326	25
NSFTV_123	E2	7	1	NE	Control	44938	33
NSFTV_123	E1	12	1	NW	Control	190633	79
NSFTV_123	E1	3	1	NW	Control	32999	42
NSFTV_123	E3	11	1	NE	Control	96760	50
NSFTV_123	E3	2	1	NE	Control	14449	26
NSFTV_123	E1	2	1	NW	Control	26183	33
NSFTV_123	E2	15	1	NE	Control	161241	62
NSFTV_123	E1	9	1	NW	Control	116140	54
NSFTV_123	E1	1	1	NW	Control	20261	33
NSFTV_123	E1	8	1	NW	Control	92200	64
NSFTV_123	E2	13	1	NE	Control	111790	49
NSFTV_123	E1	14	1	NW	Control	258409	97
NSFTV_123	E2	19	1	NE	Control	267950	72
NSFTV_123	E3	12	1	NE	Control	116359	57
NSFTV_123	E3	3	1	NE	Control	16806	28
NSFTV_123	E2	3	1	NE	Control	18222	24
NSFTV_123	E1	6	1	NW	Control	68719	50
NSFTV_123	E3	6	1	NE	Control	30626	37
NSFTV_123	E1	11	1	NW	Control	159820	58
NSFTV_123	E3	5	1	NE	Control	26554	25
NSFTV_123	E3	15	1	NE	Control	189436	69
NSFTV_123	E3	9	1	NE	Control	63504	45
NSFTV_123	E3	14	1	NE	Control	159590	64
NSFTV_123	E3	8	1	NE	Control	53277	43
NSFTV_123	E2	4	1	NE	Control	21911	25
NSFTV_123	E3	20	1	NE	Control	410492	123
NSFTV_123	E1	18	1	NW	Control	424021	114
NSFTV_123	E1	13	1	NW	Control	221378	90
NSFTV_123	E3	18	1	NE	Control	295160	101
NSFTV_123	E2	17	1	NE	Control	207196	77
NSFTV_123	E2	2	1	NE	Control	15368	27
NSFTV_123	E2	6	1	NE	Control	37206	33
NSFTV_123	E3	16	1	NE	Control	218745	71
NSFTV_123	E1	10	1	NW	Control	132624	56
NSFTV_123	E2	5	1	NE	Control	28354	31
NSFTV_123	E1	15	1	NW	Control	290733	94
NSFTV_123	E2	14	1	NE	Control	138690	54
NSFTV_123	E1	4	1	NW	Control	41306	35
NSFTV_123	E2	18	1	NE	Control	238484	88
NSFTV_123	E3	4	1	NE	Control	23010	36
NSFTV_123	E1	19	1	NW	Control	473173	125
NSFTV_123	E1	17	1	NW	Control	379344	125
NSFTV_123	E1	16	1	NW	Control	327750	99
NSFTV_123	E2	16	1	NE	Control	177605	62
NSFTV_123	E2	9	1	NE	Control	60710	31
NSFTV_123	E2	20	1	NE	Control	290583	84
NSFTV_123	E1	5	1	NW	Control	55245	46
NSFTV_123	E3	19	1	NE	Control	348437	110
NSFTV_123	E1	20	1	NW	Control	531782	86
NSFTV_123	E3	17	1	NE	Control	251446	87
NSFTV_124	E2	1	1	NE	Control	17692	19
NSFTV_124	E3	10	2	NW	Control	82799	69
NSFTV_124	E3	14	1	NE	Control	162238	57
NSFTV_124	E3	9	1	NE	Control	58986	39
NSFTV_124	E2	8	1	NE	Control	78365	24
NSFTV_124	E3	12	1	NE	Control	115798	47
NSFTV_124	E2	13	1	NE	Control	163011	43
NSFTV_124	E1	1	1	NE	Control	8190	37
NSFTV_124	E2	7	1	NE	Control	56724	27
NSFTV_124	E2	12	1	NE	Control	145100	31
NSFTV_124	E3	3	2	NW	Control	17395	36
NSFTV_124	E2	10	1	NE	Control	95640	36
NSFTV_124	E3	11	2	NW	Control	103895	58
NSFTV_124	E2	9	1	NE	Control	84683	26
NSFTV_124	E3	9	2	NW	Control	65904	53
NSFTV_124	E1	15	1	NE	Control	223128	52
NSFTV_124	E3	1	2	NW	Control	11424	28
NSFTV_124	E3	13	2	NW	Control	147120	75
NSFTV_124	E1	13	1	NE	Control	155139	51
NSFTV_124	E3	8	1	NE	Control	49515	33
NSFTV_124	E1	12	1	NE	Control	131786	36
NSFTV_124	E3	1	1	NE	Control	10811	17
NSFTV_124	E3	7	2	NW	Control	39974	43
NSFTV_124	E2	11	1	NE	Control	122851	34
NSFTV_124	E3	11	1	NE	Control	92276	42
NSFTV_124	E3	2	1	NE	Control	12946	21
NSFTV_124	E3	2	2	NW	Control	14325	33
NSFTV_124	E2	2	1	NE	Control	21073	21
NSFTV_124	E2	15	1	NE	Control	223138	58
NSFTV_124	E3	8	2	NW	Control	55441	53
NSFTV_124	E1	9	1	NE	Control	73632	35
NSFTV_124	E1	8	1	NE	Control	56256	29
NSFTV_124	E3	4	1	NE	Control	19277	30
NSFTV_124	E1	18	1	NE	Control	392589	79
NSFTV_124	E1	7	1	NE	Control	39586	26
NSFTV_124	E2	3	1	NE	Control	23557	18
NSFTV_124	E3	3	1	NE	Control	15491	24
NSFTV_124	E2	16	1	NE	Control	281478	59
NSFTV_124	E1	11	1	NE	Control	111326	34
NSFTV_124	E3	10	1	NE	Control	75311	45
NSFTV_124	E1	10	1	NE	Control	88544	29
NSFTV_124	E1	5	1	NE	Control	24515	25
NSFTV_124	E1	20	1	NE	Control	501012	90
NSFTV_124	E3	14	2	NW	Control	172768	77
NSFTV_124	E1	14	1	NE	Control	185660	52
NSFTV_124	E2	14	1	NE	Control	195397	43
NSFTV_124	E3	20	2	NW	Control	418973	160
NSFTV_124	E3	13	1	NE	Control	133989	53
NSFTV_124	E3	12	2	NW	Control	122757	71
NSFTV_124	E3	17	2	NW	Control	276221	116
NSFTV_124	E3	7	1	NE	Control	34420	28
NSFTV_124	E1	2	1	NE	Control	10877	22
NSFTV_124	E1	3	1	NE	Control	14244	23
NSFTV_124	E3	15	2	NW	Control	205434	87
NSFTV_124	E1	16	1	NE	Control	257996	41
NSFTV_124	E1	17	1	NE	Control	314827	69
NSFTV_124	E2	4	1	NE	Control	29501	18
NSFTV_124	E3	5	1	NE	Control	22847	21
NSFTV_124	E2	19	1	NE	Control	417459	81
NSFTV_124	E3	6	2	NW	Control	33379	47
NSFTV_124	E3	4	2	NW	Control	18560	47
NSFTV_124	E1	4	1	NE	Control	18283	26
NSFTV_124	E2	18	1	NE	Control	363193	100
NSFTV_124	E1	19	1	NE	Control	440060	74
NSFTV_124	E2	17	1	NE	Control	316330	75
NSFTV_124	E3	16	2	NW	Control	232514	93
NSFTV_124	E3	15	1	NE	Control	199265	62
NSFTV_124	E3	19	2	NW	Control	370395	143
NSFTV_124	E3	18	2	NW	Control	327067	134
NSFTV_124	E2	5	1	NE	Control	37806	23
NSFTV_124	E3	5	2	NW	Control	29030	29
NSFTV_124	E2	6	1	NE	Control	42015	26
NSFTV_124	E3	16	1	NE	Control	234489	64
NSFTV_124	E3	19	1	NE	Control	400518	106
NSFTV_124	E3	18	1	NE	Control	332162	95
NSFTV_124	E1	6	1	NE	Control	30764	27
NSFTV_124	E2	20	1	NE	Control	473013	96
NSFTV_124	E3	20	1	NE	Control	476980	120
NSFTV_124	E3	6	1	NE	Control	29002	30
NSFTV_124	E3	17	1	NE	Control	279641	81
NSFTV_125	E1	10	1	NW	Control	176212	63
NSFTV_125	E1	1	1	NW	Control	30159	52
NSFTV_125	E2	3	1	NW	Control	27506	24
NSFTV_125	E3	8	1	NE	Control	63725	41
NSFTV_125	E1	2	1	NW	Control	38893	39
NSFTV_125	E1	11	1	NW	Control	198656	66
NSFTV_125	E2	9	1	NW	Control	91498	38
NSFTV_125	E3	14	1	NE	Control	224111	67
NSFTV_125	E2	14	1	NW	Control	204583	75
NSFTV_125	E1	9	1	NW	Control	158493	68
NSFTV_125	E1	13	1	NW	Control	267210	97
NSFTV_125	E2	1	1	NW	Control	15992	26
NSFTV_125	E3	1	1	NE	Control	15387	21
NSFTV_125	E3	12	1	NE	Control	152637	56
NSFTV_125	E3	3	1	NE	Control	20400	28
NSFTV_125	E2	16	1	NW	Control	251961	79
NSFTV_125	E2	10	1	NW	Control	124404	47
NSFTV_125	E3	10	1	NE	Control	110901	60
NSFTV_125	E3	2	1	NE	Control	17297	24
NSFTV_125	E3	15	1	NE	Control	265361	75
NSFTV_125	E1	20	1	NW	Control	583378	110
NSFTV_125	E2	8	1	NW	Control	77048	30
NSFTV_125	E3	13	1	NE	Control	187461	64
NSFTV_125	E1	8	1	NW	Control	136444	77
NSFTV_125	E2	12	1	NW	Control	149238	43
NSFTV_125	E3	11	1	NE	Control	125999	53
NSFTV_125	E2	11	1	NW	Control	127552	53
NSFTV_125	E1	3	1	NW	Control	47828	51
NSFTV_125	E1	7	1	NW	Control	114239	61
NSFTV_125	E2	15	1	NW	Control	219394	65
NSFTV_125	E3	9	1	NE	Control	82818	46
NSFTV_125	E1	5	1	NW	Control	74350	56
NSFTV_125	E2	6	1	NW	Control	56810	36
NSFTV_125	E2	20	1	NW	Control	437634	113
NSFTV_125	E2	13	1	NW	Control	175035	55
NSFTV_125	E1	14	1	NW	Control	302691	99
NSFTV_125	E1	4	1	NW	Control	62401	43
NSFTV_125	E2	4	1	NW	Control	32263	27
NSFTV_125	E1	12	1	NW	Control	230480	83
NSFTV_125	E3	7	1	NE	Control	55100	34
NSFTV_125	E2	7	1	NW	Control	67057	38
NSFTV_125	E2	17	1	NW	Control	272167	97
NSFTV_125	E3	16	1	NE	Control	327690	78
NSFTV_125	E2	2	1	NW	Control	23419	32
NSFTV_125	E1	15	1	NW	Control	345282	117
NSFTV_125	E3	6	1	NE	Control	40767	39
NSFTV_125	E1	18	1	NW	Control	498206	136
NSFTV_125	E3	18	1	NE	Control	437860	121
NSFTV_125	E2	5	1	NW	Control	41611	37
NSFTV_125	E3	19	1	NE	Control	520389	130
NSFTV_125	E2	19	1	NW	Control	382212	69
NSFTV_125	E3	17	1	NE	Control	368467	98
NSFTV_125	E3	4	1	NE	Control	26752	38
NSFTV_125	E1	17	1	NW	Control	438258	129
NSFTV_125	E2	18	1	NW	Control	334074	131
NSFTV_125	E3	20	1	NE	Control	625711	145
NSFTV_125	E1	16	1	NW	Control	386200	90
NSFTV_125	E1	6	1	NW	Control	94791	60
NSFTV_125	E1	19	1	NW	Control	527946	127
NSFTV_125	E3	5	1	NE	Control	32272	22
NSFTV_128	E2	9	1	NE	Control	51162	21
NSFTV_128	E3	10	1	NW	Control	65756	59
NSFTV_128	E2	1	2	NW	Control	14514	20
NSFTV_128	E2	10	2	NW	Control	53174	24
NSFTV_128	E2	3	2	NW	Control	20041	16
NSFTV_128	E2	1	1	NE	Control	12818	21
NSFTV_128	E3	2	1	NW	Control	15724	29
NSFTV_128	E1	2	1	NW	Control	14095	33
NSFTV_128	E1	11	1	NW	Control	94894	47
NSFTV_128	E2	11	1	NE	Control	65403	24
NSFTV_128	E2	10	1	NE	Control	58388	31
NSFTV_128	E3	1	1	NW	Control	12018	28
NSFTV_128	E1	3	1	NW	Control	16873	42
NSFTV_128	E3	15	1	NW	Control	154493	60
NSFTV_128	E2	15	1	NE	Control	112908	41
NSFTV_128	E1	10	1	NW	Control	78302	42
NSFTV_128	E1	9	1	NW	Control	67071	46
NSFTV_128	E3	13	1	NW	Control	105301	53
NSFTV_128	E2	13	2	NW	Control	75363	27
NSFTV_128	E1	1	1	NW	Control	12092	42
NSFTV_128	E2	12	2	NW	Control	65475	28
NSFTV_128	E3	12	1	NW	Control	82200	52
NSFTV_128	E1	12	1	NW	Control	115177	59
NSFTV_128	E3	3	1	NW	Control	20176	39
NSFTV_128	E2	11	2	NW	Control	59219	29
NSFTV_128	E3	11	1	NW	Control	76764	40
NSFTV_128	E2	6	1	NE	Control	34470	25
NSFTV_128	E2	16	2	NW	Control	120480	43
NSFTV_128	E2	2	2	NW	Control	15695	20
NSFTV_128	E3	14	1	NW	Control	134075	54
NSFTV_128	E1	8	1	NW	Control	57120	55
NSFTV_128	E2	14	1	NE	Control	104165	33
NSFTV_128	E2	12	1	NE	Control	77757	25
NSFTV_128	E1	13	1	NW	Control	130124	70
NSFTV_128	E2	13	1	NE	Control	91552	34
NSFTV_128	E1	4	1	NW	Control	22569	33
NSFTV_128	E3	17	1	NW	Control	220424	90
NSFTV_128	E3	16	1	NW	Control	178297	69
NSFTV_128	E2	3	1	NE	Control	20018	21
NSFTV_128	E2	16	1	NE	Control	129681	39
NSFTV_128	E2	7	2	NW	Control	38890	23
NSFTV_128	E2	2	1	NE	Control	16118	23
NSFTV_128	E3	5	1	NW	Control	26670	25
NSFTV_128	E2	14	2	NW	Control	94407	45
NSFTV_128	E3	9	1	NW	Control	50201	41
NSFTV_128	E1	14	1	NW	Control	144599	70
NSFTV_128	E2	8	1	NE	Control	44317	22
NSFTV_128	E3	8	1	NW	Control	42881	46
NSFTV_128	E2	4	1	NE	Control	22503	21
NSFTV_128	E2	8	2	NW	Control	43956	18
NSFTV_128	E2	4	2	NW	Control	24270	20
NSFTV_128	E1	17	1	NW	Control	173603	87
NSFTV_128	E2	7	1	NE	Control	37846	26
NSFTV_128	E2	17	2	NW	Control	146224	51
NSFTV_128	E1	16	1	NW	Control	178556	63
NSFTV_128	E1	15	1	NW	Control	151371	75
NSFTV_128	E2	15	2	NW	Control	108992	31
NSFTV_128	E2	5	1	NE	Control	29015	24
NSFTV_128	E2	9	2	NW	Control	46002	28
NSFTV_128	E2	5	2	NW	Control	29260	25
NSFTV_128	E3	4	1	NW	Control	24277	32
NSFTV_128	E2	18	1	NE	Control	175242	59
NSFTV_128	E2	18	2	NW	Control	177984	54
NSFTV_128	E3	7	1	NW	Control	38595	36
NSFTV_128	E1	7	1	NW	Control	43892	41
NSFTV_128	E1	6	1	NW	Control	33070	45
NSFTV_128	E2	6	2	NW	Control	33760	25
NSFTV_128	E3	19	1	NW	Control	305012	108
NSFTV_128	E3	6	1	NW	Control	32710	38
NSFTV_128	E3	18	1	NW	Control	271184	102
NSFTV_128	E1	19	1	NW	Control	234835	82
NSFTV_128	E2	19	2	NW	Control	198498	41
NSFTV_128	E1	5	1	NW	Control	28189	42
NSFTV_128	E2	17	1	NE	Control	151766	47
NSFTV_128	E3	20	1	NW	Control	336638	127
NSFTV_128	E2	20	1	NE	Control	211401	55
NSFTV_128	E1	18	1	NW	Control	207465	80
NSFTV_128	E1	20	1	NW	Control	284230	62
NSFTV_128	E2	19	1	NE	Control	191451	48
NSFTV_128	E2	20	2	NW	Control	219560	50
NSFTV_129	E3	11	1	NE	Control	89564	50
NSFTV_129	E2	11	1	NE	Control	99330	38
NSFTV_129	E2	10	1	NE	Control	79930	44
NSFTV_129	E1	11	1	NW	Control	126959	55
NSFTV_129	E1	1	1	NW	Control	14220	41
NSFTV_129	E3	1	1	NE	Control	11483	25
NSFTV_129	E1	12	1	NW	Control	147604	69
NSFTV_129	E2	2	1	NE	Control	16978	27
NSFTV_129	E3	12	1	NE	Control	103443	53
NSFTV_129	E1	13	1	NW	Control	174087	81
NSFTV_129	E2	12	1	NE	Control	99159	35
NSFTV_129	E1	4	1	NW	Control	37741	35
NSFTV_129	E2	1	1	NE	Control	12442	25
NSFTV_129	E3	17	1	NE	Control	255646	85
NSFTV_129	E1	17	1	NW	Control	284931	97
NSFTV_129	E2	4	1	NE	Control	26597	25
NSFTV_129	E3	15	1	NE	Control	178101	66
NSFTV_129	E3	3	1	NE	Control	18606	29
NSFTV_129	E2	3	1	NE	Control	20950	24
NSFTV_129	E1	3	1	NW	Control	28200	46
NSFTV_129	E3	2	1	NE	Control	15025	26
NSFTV_129	E1	2	1	NW	Control	22681	34
NSFTV_129	E3	13	1	NE	Control	115686	57
NSFTV_129	E3	9	1	NE	Control	59631	45
NSFTV_129	E1	9	1	NW	Control	94878	53
NSFTV_129	E2	9	1	NE	Control	64346	29
NSFTV_129	E3	8	1	NE	Control	50121	40
NSFTV_129	E1	7	1	NW	Control	62863	47
NSFTV_129	E1	8	1	NW	Control	73876	63
NSFTV_129	E3	4	1	NE	Control	23291	34
NSFTV_129	E3	16	1	NE	Control	207755	68
NSFTV_129	E1	15	1	NW	Control	233884	85
NSFTV_129	E1	10	1	NW	Control	112108	49
NSFTV_129	E3	10	1	NE	Control	71346	52
NSFTV_129	E2	13	1	NE	Control	126433	53
NSFTV_129	E2	14	1	NE	Control	145628	54
NSFTV_129	E2	6	1	NE	Control	37362	33
NSFTV_129	E1	5	1	NW	Control	48082	47
NSFTV_129	E3	5	1	NE	Control	27913	27
NSFTV_129	E2	5	1	NE	Control	32149	31
NSFTV_129	E1	18	1	NW	Control	330350	95
NSFTV_129	E2	15	1	NE	Control	175717	65
NSFTV_129	E1	16	1	NW	Control	253711	73
NSFTV_129	E2	16	1	NE	Control	198979	66
NSFTV_129	E3	6	1	NE	Control	33475	36
NSFTV_129	E3	19	1	NE	Control	347298	110
NSFTV_129	E3	14	1	NE	Control	146522	60
NSFTV_129	E1	14	1	NW	Control	205649	81
NSFTV_129	E2	18	1	NE	Control	266649	97
NSFTV_129	E1	6	1	NW	Control	55587	52
NSFTV_129	E1	19	1	NW	Control	378208	98
NSFTV_129	E3	18	1	NE	Control	299907	101
NSFTV_129	E2	17	1	NE	Control	224422	80
NSFTV_129	E2	19	1	NE	Control	299587	83
NSFTV_129	E3	7	1	NE	Control	44177	35
NSFTV_129	E2	8	1	NE	Control	58399	28
NSFTV_129	E2	20	1	NE	Control	338621	98
NSFTV_129	E3	20	1	NE	Control	390301	122
NSFTV_129	E1	20	1	NW	Control	411984	80
NSFTV_129	E2	7	1	NE	Control	50119	34
NSFTV_13	E3	11	1	NE	Control	112439	62
NSFTV_13	E2	11	1	NE	Control	144079	34
NSFTV_13	E3	12	1	NE	Control	141692	65
NSFTV_13	E2	2	1	NE	Control	25407	21
NSFTV_13	E1	2	1	NE	Control	19195	23
NSFTV_13	E2	12	1	NE	Control	167090	31
NSFTV_13	E3	13	1	NE	Control	167699	73
NSFTV_13	E2	2	2	NW	Control	22673	32
NSFTV_13	E2	12	2	NW	Control	100326	34
NSFTV_13	E2	1	1	NE	Control	20180	21
NSFTV_13	E3	4	1	NE	Control	28795	45
NSFTV_13	E1	1	1	NE	Control	15097	38
NSFTV_13	E2	1	2	NW	Control	20169	29
NSFTV_13	E1	11	1	NE	Control	123841	36
NSFTV_13	E2	10	1	NE	Control	123910	38
NSFTV_13	E3	2	1	NE	Control	18260	34
NSFTV_13	E2	3	1	NE	Control	34757	21
NSFTV_13	E2	3	2	NW	Control	29100	25
NSFTV_13	E1	12	1	NE	Control	145610	38
NSFTV_13	E3	5	1	NE	Control	31991	35
NSFTV_13	E1	5	1	NE	Control	37858	27
NSFTV_13	E2	13	2	NW	Control	101220	37
NSFTV_13	E2	8	2	NW	Control	62093	23
NSFTV_13	E2	8	1	NE	Control	84949	23
NSFTV_13	E1	16	1	NE	Control	265246	43
NSFTV_13	E1	4	1	NE	Control	32131	27
NSFTV_13	E2	11	2	NW	Control	90669	38
NSFTV_13	E2	4	2	NW	Control	33222	29
NSFTV_13	E1	3	1	NE	Control	26962	26
NSFTV_13	E1	14	1	NE	Control	205569	56
NSFTV_13	E3	14	1	NE	Control	191936	75
NSFTV_13	E2	13	1	NE	Control	189115	44
NSFTV_13	E2	14	2	NW	Control	116754	57
NSFTV_13	E2	6	1	NE	Control	61751	27
NSFTV_13	E2	6	2	NW	Control	46399	32
NSFTV_13	E3	9	1	NE	Control	74365	60
NSFTV_13	E2	5	1	NE	Control	49106	24
NSFTV_13	E2	5	2	NW	Control	36737	36
NSFTV_13	E3	17	1	NE	Control	323036	110
NSFTV_13	E2	4	1	NE	Control	40603	21
NSFTV_13	E3	1	1	NE	Control	15205	27
NSFTV_13	E3	3	1	NE	Control	21653	36
NSFTV_13	E2	15	2	NW	Control	136056	39
NSFTV_13	E1	10	1	NE	Control	106532	31
NSFTV_13	E1	13	1	NE	Control	174807	51
NSFTV_13	E3	10	1	NE	Control	92337	69
NSFTV_13	E1	6	1	NE	Control	47046	30
NSFTV_13	E1	9	1	NE	Control	82159	37
NSFTV_13	E1	18	1	NE	Control	344283	79
NSFTV_13	E2	9	2	NW	Control	68766	37
NSFTV_13	E2	9	1	NE	Control	103948	24
NSFTV_13	E2	17	1	NE	Control	313463	68
NSFTV_13	E2	16	1	NE	Control	275252	57
NSFTV_13	E1	15	1	NE	Control	237731	56
NSFTV_13	E2	15	1	NE	Control	240888	59
NSFTV_13	E1	7	1	NE	Control	57047	29
NSFTV_13	E3	15	1	NE	Control	230538	87
NSFTV_13	E2	10	2	NW	Control	80539	33
NSFTV_13	E2	14	1	NE	Control	214278	44
NSFTV_13	E3	19	1	NE	Control	427795	134
NSFTV_13	E3	18	1	NE	Control	372280	124
NSFTV_13	E2	19	2	NW	Control	231882	49
NSFTV_13	E2	18	2	NW	Control	219791	83
NSFTV_13	E2	17	2	NW	Control	191633	69
NSFTV_13	E2	18	1	NE	Control	363928	93
NSFTV_13	E3	7	1	NE	Control	55394	45
NSFTV_13	E2	7	1	NE	Control	67911	27
NSFTV_13	E2	16	2	NW	Control	162193	58
NSFTV_13	E3	16	1	NE	Control	282246	89
NSFTV_13	E1	19	1	NE	Control	383220	66
NSFTV_13	E3	20	1	NE	Control	498835	146
NSFTV_13	E3	6	1	NE	Control	41938	46
NSFTV_13	E1	20	1	NE	Control	427796	81
NSFTV_13	E2	20	1	NE	Control	490115	85
NSFTV_13	E2	19	1	NE	Control	426044	74
NSFTV_13	E1	8	1	NE	Control	65137	32
NSFTV_13	E2	20	2	NW	Control	258167	78
NSFTV_13	E1	17	1	NE	Control	300809	72
NSFTV_13	E2	7	2	NW	Control	58268	37
NSFTV_13	E3	8	1	NE	Control	59219	47
NSFTV_130	E2	12	2	NW	Control	109739	37
NSFTV_130	E3	12	1	NW	Control	131989	72
NSFTV_130	E3	11	1	NW	Control	115230	65
NSFTV_130	E3	2	1	NW	Control	18108	35
NSFTV_130	E2	4	1	NE	Control	26091	24
NSFTV_130	E2	3	1	NE	Control	19972	23
NSFTV_130	E1	13	1	NE	Control	139543	48
NSFTV_130	E2	13	1	NE	Control	130067	50
NSFTV_130	E2	12	1	NE	Control	115805	35
NSFTV_130	E1	3	1	NE	Control	20344	26
NSFTV_130	E2	13	2	NW	Control	123035	49
NSFTV_130	E2	5	1	NE	Control	31875	30
NSFTV_130	E3	13	1	NW	Control	161125	75
NSFTV_130	E2	11	1	NE	Control	103292	37
NSFTV_130	E1	12	1	NE	Control	124514	39
NSFTV_130	E2	1	2	NW	Control	17163	26
NSFTV_130	E2	1	1	NE	Control	14201	23
NSFTV_130	E2	11	2	NW	Control	102592	48
NSFTV_130	E3	3	1	NW	Control	22254	37
NSFTV_130	E2	2	1	NE	Control	17080	27
NSFTV_130	E2	14	2	NW	Control	145502	66
NSFTV_130	E2	3	2	NW	Control	24462	25
NSFTV_130	E3	14	1	NW	Control	183885	76
NSFTV_130	E3	9	1	NW	Control	77818	58
NSFTV_130	E1	10	1	NE	Control	84458	32
NSFTV_130	E1	2	1	NE	Control	14736	23
NSFTV_130	E2	6	2	NW	Control	45027	35
NSFTV_130	E2	8	1	NE	Control	62958	26
NSFTV_130	E2	5	2	NW	Control	36784	37
NSFTV_130	E3	4	1	NW	Control	29095	51
NSFTV_130	E2	15	1	NE	Control	180193	62
NSFTV_130	E1	11	1	NE	Control	107605	35
NSFTV_130	E2	14	1	NE	Control	155179	51
NSFTV_130	E1	15	1	NE	Control	195194	56
NSFTV_130	E3	10	1	NW	Control	98786	77
NSFTV_130	E2	10	1	NE	Control	87055	42
NSFTV_130	E1	14	1	NE	Control	160181	54
NSFTV_130	E1	6	1	NE	Control	40125	30
NSFTV_130	E2	2	2	NW	Control	18977	32
NSFTV_130	E1	18	1	NE	Control	285451	76
NSFTV_130	E3	5	1	NW	Control	33587	30
NSFTV_130	E1	5	1	NE	Control	31483	28
NSFTV_130	E2	16	1	NE	Control	205529	64
NSFTV_130	E1	16	1	NE	Control	219195	45
NSFTV_130	E1	4	1	NE	Control	24931	27
NSFTV_130	E2	4	2	NW	Control	31843	28
NSFTV_130	E2	15	2	NW	Control	177929	60
NSFTV_130	E2	7	1	NE	Control	52607	33
NSFTV_130	E3	6	1	NW	Control	39103	50
NSFTV_130	E2	10	2	NW	Control	86580	43
NSFTV_130	E1	19	1	NE	Control	318118	70
NSFTV_130	E2	6	1	NE	Control	42595	33
NSFTV_130	E2	19	1	NE	Control	297869	77
NSFTV_130	E2	9	1	NE	Control	71700	30
NSFTV_130	E2	9	2	NW	Control	67520	37
NSFTV_130	E1	9	1	NE	Control	73020	37
NSFTV_130	E3	8	1	NW	Control	68433	56
NSFTV_130	E3	1	1	NW	Control	14585	28
NSFTV_130	E1	1	1	NE	Control	11415	37
NSFTV_130	E3	7	1	NW	Control	52584	49
NSFTV_130	E3	20	1	NW	Control	448618	155
NSFTV_130	E2	7	2	NW	Control	57872	38
NSFTV_130	E1	7	1	NE	Control	49662	30
NSFTV_130	E3	19	1	NW	Control	382587	142
NSFTV_130	E3	18	1	NW	Control	323163	133
NSFTV_130	E1	17	1	NE	Control	245333	71
NSFTV_130	E2	18	1	NE	Control	275799	91
NSFTV_130	E3	17	1	NW	Control	287441	113
NSFTV_130	E2	17	1	NE	Control	233556	76
NSFTV_130	E1	20	1	NE	Control	354088	80
NSFTV_130	E2	16	2	NW	Control	201152	72
NSFTV_130	E3	15	1	NW	Control	208811	86
NSFTV_130	E3	16	1	NW	Control	242760	92
NSFTV_130	E2	18	2	NW	Control	277728	115
NSFTV_130	E2	20	1	NE	Control	322062	89
NSFTV_130	E2	20	2	NW	Control	331214	108
NSFTV_130	E2	8	2	NW	Control	62421	29
NSFTV_130	E1	8	1	NE	Control	62879	32
NSFTV_130	E2	19	2	NW	Control	302218	64
NSFTV_130	E2	17	2	NW	Control	223069	86
NSFTV_131	E2	13	2	NW	Control	141859	43
NSFTV_131	E2	3	1	NE	Control	23169	17
NSFTV_131	E3	13	1	NE	Control	157197	65
NSFTV_131	E1	12	1	NW	Control	238950	84
NSFTV_131	E1	2	1	NW	Control	27371	30
NSFTV_131	E3	4	1	NE	Control	21194	38
NSFTV_131	E2	4	1	NE	Control	27764	19
NSFTV_131	E1	5	1	NW	Control	61957	43
NSFTV_131	E2	15	1	NE	Control	205412	53
NSFTV_131	E1	15	1	NW	Control	392108	114
NSFTV_131	E3	14	1	NE	Control	197574	71
NSFTV_131	E1	14	1	NW	Control	328558	100
NSFTV_131	E3	2	1	NE	Control	17566	27
NSFTV_131	E2	14	1	NE	Control	165377	46
NSFTV_131	E2	12	2	NW	Control	117806	38
NSFTV_131	E1	3	1	NW	Control	36273	39
NSFTV_131	E1	13	1	NW	Control	276591	96
NSFTV_131	E2	13	1	NE	Control	134308	43
NSFTV_131	E1	11	1	NW	Control	204671	65
NSFTV_131	E2	12	1	NE	Control	117350	29
NSFTV_131	E3	12	1	NE	Control	137225	57
NSFTV_131	E1	1	1	NW	Control	23136	39
NSFTV_131	E2	11	2	NW	Control	105720	43
NSFTV_131	E2	11	1	NE	Control	103914	36
NSFTV_131	E1	10	1	NW	Control	176876	59
NSFTV_131	E2	14	2	NW	Control	163387	64
NSFTV_131	E3	1	1	NE	Control	13719	24
NSFTV_131	E2	3	2	NW	Control	27954	23
NSFTV_131	E2	10	2	NW	Control	94695	37
NSFTV_131	E3	10	1	NE	Control	90590	53
NSFTV_131	E2	6	2	NW	Control	50225	31
NSFTV_131	E2	2	2	NW	Control	23218	29
NSFTV_131	E3	5	1	NE	Control	30771	28
NSFTV_131	E2	5	2	NW	Control	40722	35
NSFTV_131	E3	15	1	NE	Control	242804	77
NSFTV_131	E2	16	2	NW	Control	225968	68
NSFTV_131	E2	1	2	NW	Control	21412	27
NSFTV_131	E2	4	2	NW	Control	33323	27
NSFTV_131	E1	4	1	NW	Control	50863	32
NSFTV_131	E2	7	2	NW	Control	63046	36
NSFTV_131	E3	3	1	NE	Control	18442	30
NSFTV_131	E1	7	1	NW	Control	96488	46
NSFTV_131	E2	6	1	NE	Control	42022	27
NSFTV_131	E3	6	1	NE	Control	38529	38
NSFTV_131	E2	2	1	NE	Control	20053	24
NSFTV_131	E2	5	1	NE	Control	34530	26
NSFTV_131	E1	6	1	NW	Control	76777	46
NSFTV_131	E1	16	1	NW	Control	442495	97
NSFTV_131	E2	16	1	NE	Control	228368	58
NSFTV_131	E2	7	1	NE	Control	52157	28
NSFTV_131	E2	1	1	NE	Control	16364	21
NSFTV_131	E3	11	1	NE	Control	112046	52
NSFTV_131	E1	20	1	NW	Control	780595	128
NSFTV_131	E3	19	1	NE	Control	511749	137
NSFTV_131	E3	7	1	NE	Control	47694	36
NSFTV_131	E3	18	1	NE	Control	432441	121
NSFTV_131	E2	18	2	NW	Control	294627	101
NSFTV_131	E3	17	1	NE	Control	344894	100
NSFTV_131	E2	9	1	NE	Control	69832	26
NSFTV_131	E3	9	1	NE	Control	73980	45
NSFTV_131	E2	9	2	NW	Control	75639	40
NSFTV_131	E2	8	1	NE	Control	59894	25
NSFTV_131	E2	10	1	NE	Control	87819	36
NSFTV_131	E3	8	1	NE	Control	62642	40
NSFTV_131	E2	15	2	NW	Control	193626	51
NSFTV_131	E2	20	1	NE	Control	410905	85
NSFTV_131	E2	17	2	NW	Control	262061	81
NSFTV_131	E2	20	2	NW	Control	381683	96
NSFTV_131	E1	19	1	NW	Control	663435	155
NSFTV_131	E2	19	1	NE	Control	363338	68
NSFTV_131	E3	20	1	NE	Control	599963	156
NSFTV_131	E2	18	1	NE	Control	316928	96
NSFTV_131	E1	17	1	NW	Control	521246	138
NSFTV_131	E3	16	1	NE	Control	293626	81
NSFTV_131	E1	18	1	NW	Control	593694	140
NSFTV_131	E2	8	2	NW	Control	68767	25
NSFTV_131	E1	8	1	NW	Control	123836	66
NSFTV_131	E2	17	1	NE	Control	268439	69
NSFTV_131	E2	19	2	NW	Control	336034	59
NSFTV_131	E1	9	1	NW	Control	146825	58
NSFTV_132	E1	5	1	NE	Control	40201	32
NSFTV_132	E2	11	1	NE	Control	90903	25
NSFTV_132	E2	14	1	NE	Control	145577	40
NSFTV_132	E3	4	1	NE	Control	26866	37
NSFTV_132	E3	14	1	NE	Control	222008	72
NSFTV_132	E2	2	1	NE	Control	14842	25
NSFTV_132	E3	3	1	NE	Control	22845	31
NSFTV_132	E3	5	1	NE	Control	35869	29
NSFTV_132	E2	13	1	NE	Control	125222	40
NSFTV_132	E3	16	1	NE	Control	300566	84
NSFTV_132	E3	2	1	NE	Control	18995	28
NSFTV_132	E3	15	1	NE	Control	264274	78
NSFTV_132	E1	13	1	NE	Control	216649	74
NSFTV_132	E1	15	1	NE	Control	308652	88
NSFTV_132	E1	4	1	NE	Control	32933	30
NSFTV_132	E2	15	1	NE	Control	180232	51
NSFTV_132	E3	11	1	NE	Control	133047	60
NSFTV_132	E1	14	1	NE	Control	257411	78
NSFTV_132	E2	3	1	NE	Control	17681	21
NSFTV_132	E2	4	1	NE	Control	24090	22
NSFTV_132	E2	12	1	NE	Control	103050	29
NSFTV_132	E2	6	1	NE	Control	36115	27
NSFTV_132	E1	2	1	NE	Control	18102	25
NSFTV_132	E1	3	1	NE	Control	26289	29
NSFTV_132	E1	12	1	NE	Control	184322	58
NSFTV_132	E2	5	1	NE	Control	28799	26
NSFTV_132	E3	1	1	NE	Control	16642	24
NSFTV_132	E2	1	1	NE	Control	11842	22
NSFTV_132	E1	11	1	NE	Control	153856	53
NSFTV_132	E1	1	1	NE	Control	14198	37
NSFTV_132	E3	7	1	NE	Control	51438	39
NSFTV_132	E2	7	1	NE	Control	44587	28
NSFTV_132	E2	10	1	NE	Control	70562	32
NSFTV_132	E3	13	1	NE	Control	182149	69
NSFTV_132	E1	10	1	NE	Control	140874	46
NSFTV_132	E1	6	1	NE	Control	52828	35
NSFTV_132	E3	12	1	NE	Control	152978	62
NSFTV_132	E2	16	1	NE	Control	208862	50
NSFTV_132	E2	8	1	NE	Control	53913	24
[truncated: 22,221 more rows]
